# Supplementary material for: Chiral phosphine-catalyzed tunable cycloaddition reactions of allenoates with benzofuranone-derived olefins for a highly regio-, diastereo- and enantioselective synthesis of spiro-benzofuranones
Source: Chem Sci. 2015 Sep 15;6(12):7319–25. doi: 10.1039/c5sc03135d (PMC5950759; doi:10.1039/c5sc03135d)
Supplement: Supplementary file 2 [file SC-006-C5SC03135D-s002.cif]

# Electronic Supplementary Material (ESI) for Chemical Science.
# This journal is © The Royal Society of Chemistry 2015

####################################################################### 
# 
# This file contains crystal structure data downloaded from the 
# Cambridge Structural Database (CSD) hosted by the Cambridge 
# Crystallographic Data Centre (CCDC).
# 
# Full information about CCDC data access policies and citation 
# guidelines are available at http://www.ccdc.cam.ac.uk/access/V1 
# 
# Audit and citation data items may have been added by the CCDC. 
# Please retain this information to preserve the provenance of 
# this file and to allow appropriate attribution of the data. 
# 
#######################################################################

data_cu_dm13504_0m
_database_code_depnum_ccdc_archive 'CCDC 961159'
_audit_update_record             
;
2013-09-16 deposited with the CCDC.
2015-09-15 downloaded from the CCDC.
;

_audit_creation_method           SHELXL-2013
_chemical_name_systematic        
; 
 ? 
;
_chemical_name_common            ?
_chemical_melting_point          ?
_chemical_formula_moiety         ?
_chemical_formula_sum            'C30 H22 O4'
_chemical_formula_weight         446.47

loop_
_atom_type_symbol
_atom_type_description
_atom_type_scat_dispersion_real
_atom_type_scat_dispersion_imag
_atom_type_scat_source
C C 0.0181 0.0091 'International Tables Vol C Tables 4.2.6.8 and 6.1.1.4'
H H 0.0000 0.0000 'International Tables Vol C Tables 4.2.6.8 and 6.1.1.4'
O O 0.0492 0.0322 'International Tables Vol C Tables 4.2.6.8 and 6.1.1.4'

_space_group_crystal_system      monoclinic
_space_group_IT_number           4
_space_group_name_H-M_alt        'P 21'
_space_group_name_Hall           'P 2yb'

_shelx_space_group_comment       
; 
The symmetry employed for this shelxl refinement is uniquely defined 
by the following loop, which should always be used as a source of 
symmetry information in preference to the above space-group names. 
They are only intended as comments. 
;

loop_
_space_group_symop_operation_xyz
'x, y, z'
'-x, y+1/2, -z'

_cell_length_a                   7.07170(10)
_cell_length_b                   8.84390(10)
_cell_length_c                   19.5443(3)
_cell_angle_alpha                90
_cell_angle_beta                 96.5560(10)
_cell_angle_gamma                90
_cell_volume                     1214.33(3)
_cell_formula_units_Z            2
_cell_measurement_temperature    140(2)
_cell_measurement_reflns_used    4599
_cell_measurement_theta_min      4.55
_cell_measurement_theta_max      69.10

_exptl_crystal_description       block
_exptl_crystal_colour            colourless
_exptl_crystal_density_meas      ?
_exptl_crystal_density_method    ?
_exptl_crystal_density_diffrn    1.221
_exptl_crystal_F_000             468
_exptl_transmission_factor_min   ?
_exptl_transmission_factor_max   ?
_exptl_crystal_size_max          0.260
_exptl_crystal_size_mid          0.220
_exptl_crystal_size_min          0.160
_exptl_absorpt_coefficient_mu    0.647
_shelx_estimated_absorpt_T_min   0.850
_shelx_estimated_absorpt_T_max   0.904
_exptl_absorpt_correction_type   multi-scan
_exptl_absorpt_correction_T_min  0.5648
_exptl_absorpt_correction_T_max  0.7533
_exptl_absorpt_process_details   sadabs

_exptl_special_details           
; 
 ? 
;

_diffrn_ambient_temperature      140(2)
_diffrn_radiation_wavelength     1.54178
_diffrn_radiation_type           CuK\a
_diffrn_source                   ?
_diffrn_measurement_device_type  'Bruker APEX-II CCD'
_diffrn_measurement_method       '\f and \w scans'
_diffrn_detector_area_resol_mean ?
_diffrn_reflns_number            9496
_diffrn_reflns_av_unetI/netI     0.0406
_diffrn_reflns_av_R_equivalents  0.0339
_diffrn_reflns_limit_h_min       -7
_diffrn_reflns_limit_h_max       8
_diffrn_reflns_limit_k_min       -10
_diffrn_reflns_limit_k_max       10
_diffrn_reflns_limit_l_min       -23
_diffrn_reflns_limit_l_max       23
_diffrn_reflns_theta_min         2.275
_diffrn_reflns_theta_max         69.837
_diffrn_reflns_theta_full        67.679
_diffrn_measured_fraction_theta_max 0.967
_diffrn_measured_fraction_theta_full 0.981
_diffrn_reflns_Laue_measured_fraction_max 0.967
_diffrn_reflns_Laue_measured_fraction_full 0.981
_diffrn_reflns_point_group_measured_fraction_max 0.895
_diffrn_reflns_point_group_measured_fraction_full 0.917
_reflns_number_total             4122
_reflns_number_gt                4005
_reflns_threshold_expression     'I > 2\s(I)'
_reflns_Friedel_coverage         0.732
_reflns_Friedel_fraction_max     0.813
_reflns_Friedel_fraction_full    0.844

_reflns_special_details          
; 
 Reflections were merged by SHELXL according to the crystal 
 class for the calculation of statistics and refinement. 
  
 _reflns_Friedel_fraction is defined as the number of unique 
 Friedel pairs measured divided by the number that would be 
 possible theoretically, ignoring centric projections and 
 systematic absences. 
;

_computing_data_collection       'Bruker APEX2'
_computing_cell_refinement       'Bruker SAINT'
_computing_data_reduction        'Bruker SAINT'
_computing_structure_solution    'SHELXS-97 (Sheldrick, 2008)'
_computing_structure_refinement  'SHELXL-2013 (Sheldrick, 2013)'
_computing_molecular_graphics    'Bruker SHELXTL'
_computing_publication_material  'Bruker SHELXTL'

_refine_special_details          
; 
 ? 
;
_refine_ls_structure_factor_coef Fsqd
_refine_ls_matrix_type           full
_refine_ls_weighting_scheme      calc
_refine_ls_weighting_details     
'w=1/[\s^2^(Fo^2^)+(0.1932P)^2^+0.6934P] where P=(Fo^2^+2Fc^2^)/3'
_atom_sites_solution_primary     ?
_atom_sites_solution_secondary   ?
_atom_sites_solution_hydrogens   geom
_refine_ls_hydrogen_treatment    constr
_refine_ls_extinction_method     SHELXL
_refine_ls_extinction_coef       0.012(3)
_refine_ls_extinction_expression Fc^*^=kFc[1+0.001xFc^2^\l^3^/sin(2\q)]^-1/4^
_refine_ls_abs_structure_details 
; 
 Flack x determined using 1633 quotients [(I+)-(I-)]/[(I+)+(I-)] 
 (Parsons and Flack (2004), Acta Cryst. A60, s61). 
;
_refine_ls_abs_structure_Flack   0.17(13)
_chemical_absolute_configuration ad
_refine_ls_number_reflns         4122
_refine_ls_number_parameters     348
_refine_ls_number_restraints     161
_refine_ls_R_factor_all          0.0766
_refine_ls_R_factor_gt           0.0746
_refine_ls_wR_factor_ref         0.2278
_refine_ls_wR_factor_gt          0.2230
_refine_ls_goodness_of_fit_ref   0.961
_refine_ls_restrained_S_all      1.015
_refine_ls_shift/su_max          0.033
_refine_ls_shift/su_mean         0.002

loop_
_atom_site_label
_atom_site_type_symbol
_atom_site_fract_x
_atom_site_fract_y
_atom_site_fract_z
_atom_site_U_iso_or_equiv
_atom_site_adp_type
_atom_site_occupancy
_atom_site_site_symmetry_order
_atom_site_calc_flag
_atom_site_refinement_flags_posn
_atom_site_refinement_flags_adp
_atom_site_refinement_flags_occupancy
_atom_site_disorder_assembly
_atom_site_disorder_group
O1 O -0.0718(5) 0.7228(4) 0.80656(18) 0.0383(8) Uani 1 1 d . . . . .
O2 O -0.2061(5) 0.5147(5) 0.7567(2) 0.0495(10) Uani 1 1 d . . . . .
O3 O -0.0727(8) 0.7325(6) 0.6424(2) 0.0625(13) Uani 1 1 d . . . . .
O4 O 0.0782(8) 0.6238(5) 0.5610(2) 0.0647(14) Uani 1 1 d D . . . .
C1 C 0.2067(6) 0.4032(5) 0.7797(2) 0.0246(9) Uani 1 1 d . . . . .
H1A H 0.0965 0.3322 0.7707 0.030 Uiso 1 1 calc R U . . .
C2 C 0.3500(7) 0.3557(5) 0.7305(2) 0.0309(10) Uani 1 1 d . . . . .
H2A H 0.4798 0.3920 0.7468 0.037 Uiso 1 1 calc R U . . .
H2B H 0.3528 0.2445 0.7250 0.037 Uiso 1 1 calc R U . . .
C3 C 0.2724(7) 0.4328(6) 0.6639(2) 0.0355(11) Uani 1 1 d . . . . .
H3A H 0.3080 0.4077 0.6199 0.043 Uiso 1 1 calc R U . . .
C4 C 0.1479(7) 0.5402(5) 0.6750(2) 0.0340(10) Uani 1 1 d . . . . .
C5 C 0.1329(6) 0.5614(5) 0.7511(2) 0.0268(9) Uani 1 1 d . . . . .
C6 C -0.0689(6) 0.5911(6) 0.7689(2) 0.0341(10) Uani 1 1 d . . . . .
C7 C 0.2354(6) 0.7011(5) 0.7799(2) 0.0250(9) Uani 1 1 d . . . . .
C8 C 0.4184(6) 0.7543(5) 0.7772(2) 0.0297(9) Uani 1 1 d . . . . .
H8A H 0.5073 0.6976 0.7548 0.036 Uiso 1 1 calc R U . . .
C9 C 0.4698(7) 0.8923(5) 0.8081(2) 0.0344(10) Uani 1 1 d . . . . .
H9A H 0.5954 0.9297 0.8070 0.041 Uiso 1 1 calc R U . . .
C10 C 0.3398(8) 0.9756(5) 0.8403(3) 0.0391(12) Uani 1 1 d . . . . .
H10A H 0.3777 1.0693 0.8614 0.047 Uiso 1 1 calc R U . . .
C11 C 0.1537(8) 0.9242(6) 0.8424(3) 0.0386(11) Uani 1 1 d . . . . .
H11A H 0.0629 0.9807 0.8640 0.046 Uiso 1 1 calc R U . . .
C12 C 0.1093(6) 0.7880(5) 0.8115(2) 0.0301(10) Uani 1 1 d . . . . .
C13 C 0.2695(6) 0.3940(4) 0.8562(2) 0.0236(8) Uani 1 1 d . . . . .
C14 C 0.1488(6) 0.3265(4) 0.9024(2) 0.0258(9) Uani 1 1 d . . . . .
C15 C -0.0374(7) 0.2724(5) 0.8823(2) 0.0320(10) Uani 1 1 d . . . . .
H15A H -0.0903 0.2832 0.8356 0.038 Uiso 1 1 calc R U . . .
C16 C -0.1444(8) 0.2048(6) 0.9282(3) 0.0417(12) Uani 1 1 d . . . . .
H16A H -0.2688 0.1692 0.9129 0.050 Uiso 1 1 calc R U . . .
C17 C -0.0712(9) 0.1881(6) 0.9974(3) 0.0443(13) Uani 1 1 d . . . . .
H17A H -0.1454 0.1411 1.0290 0.053 Uiso 1 1 calc R U . . .
C18 C 0.1079(9) 0.2401(6) 1.0194(3) 0.0430(12) Uani 1 1 d . . . . .
H18A H 0.1576 0.2283 1.0664 0.052 Uiso 1 1 calc R U . . .
C19 C 0.2205(7) 0.3114(5) 0.9729(2) 0.0307(10) Uani 1 1 d . . . . .
C20 C 0.4026(8) 0.3670(6) 0.9968(2) 0.0364(11) Uani 1 1 d . . . . .
H20A H 0.4491 0.3568 1.0441 0.044 Uiso 1 1 calc R U . . .
C21 C 0.5135(7) 0.4353(6) 0.9530(2) 0.0339(10) Uani 1 1 d . . . . .
H21A H 0.6349 0.4747 0.9700 0.041 Uiso 1 1 calc R U . . .
C22 C 0.4460(6) 0.4467(5) 0.8823(2) 0.0286(9) Uani 1 1 d . . . . .
H22A H 0.5249 0.4921 0.8519 0.034 Uiso 1 1 calc R U . . .
C23 C 0.0395(10) 0.6425(6) 0.6256(3) 0.0469(14) Uani 1 1 d . . . . .
C24 C -0.0238(17) 0.7258(11) 0.5094(4) 0.070(3) Uani 0.679(9) 1 d D U P A 1
H24A H 0.0639 0.7647 0.4775 0.084 Uiso 0.679(9) 1 calc R U P A 1
H24B H -0.0781 0.8128 0.5324 0.084 Uiso 0.679(9) 1 calc R U P A 1
C25 C -0.1801(11) 0.6335(7) 0.4707(3) 0.076(2) Uani 0.679(9) 1 d DG U P A 1
C26 C -0.1536(12) 0.5726(8) 0.4069(3) 0.074(3) Uani 0.679(9) 1 d DG U P A 1
H26A H -0.0370 0.5886 0.3882 0.088 Uiso 0.679(9) 1 calc R U P A 1
C27 C -0.2976(15) 0.4884(8) 0.3706(3) 0.094(3) Uani 0.679(9) 1 d G U P A 1
H27A H -0.2795 0.4469 0.3270 0.113 Uiso 0.679(9) 1 calc R U P A 1
C28 C -0.4681(13) 0.4650(9) 0.3980(4) 0.111(4) Uani 0.679(9) 1 d G U P A 1
H28A H -0.5666 0.4075 0.3731 0.134 Uiso 0.679(9) 1 calc R U P A 1
C29 C -0.4947(12) 0.5258(10) 0.4618(4) 0.114(4) Uani 0.679(9) 1 d G U P A 1
H29A H -0.6113 0.5098 0.4805 0.137 Uiso 0.679(9) 1 calc R U P A 1
C30 C -0.3507(13) 0.6101(9) 0.4981(3) 0.102(4) Uani 0.679(9) 1 d DG U P A 1
H30A H -0.3688 0.6516 0.5417 0.122 Uiso 0.679(9) 1 calc R U P A 1
C24' C -0.055(3) 0.693(3) 0.5070(7) 0.075(4) Uani 0.321(9) 1 d D U P A 2
H24C H -0.0816 0.7982 0.5196 0.090 Uiso 0.321(9) 1 calc R U P A 2
H24D H -0.1769 0.6361 0.5024 0.090 Uiso 0.321(9) 1 calc R U P A 2
C25' C 0.028(2) 0.6898(16) 0.4397(6) 0.071(3) Uani 0.321(9) 1 d DG U P A 2
C26' C 0.184(2) 0.7810(16) 0.4309(7) 0.090(5) Uani 0.321(9) 1 d DG U P A 2
H26B H 0.2307 0.8503 0.4660 0.108 Uiso 0.321(9) 1 calc R U P A 2
C27' C 0.271(2) 0.7707(19) 0.3708(8) 0.093(6) Uani 0.321(9) 1 d G U P A 2
H27B H 0.3772 0.8330 0.3648 0.111 Uiso 0.321(9) 1 calc R U P A 2
C28' C 0.203(3) 0.6693(19) 0.3195(7) 0.063(4) Uani 0.321(9) 1 d G U P A 2
H28B H 0.2621 0.6623 0.2785 0.076 Uiso 0.321(9) 1 calc R U P A 2
C29' C 0.047(3) 0.5781(17) 0.3284(6) 0.081(5) Uani 0.321(9) 1 d G U P A 2
H29B H 0.0003 0.5088 0.2933 0.097 Uiso 0.321(9) 1 calc R U P A 2
C30' C -0.040(2) 0.5884(16) 0.3885(7) 0.073(4) Uani 0.321(9) 1 d DG U P A 2
H30B H -0.1462 0.5260 0.3945 0.087 Uiso 0.321(9) 1 calc R U P A 2

loop_
_atom_site_aniso_label
_atom_site_aniso_U_11
_atom_site_aniso_U_22
_atom_site_aniso_U_33
_atom_site_aniso_U_23
_atom_site_aniso_U_13
_atom_site_aniso_U_12
O1 0.0275(17) 0.0398(19) 0.0480(19) -0.0027(15) 0.0064(13) 0.0086(13)
O2 0.029(2) 0.046(2) 0.071(3) 0.007(2) -0.0050(16) -0.0007(16)
O3 0.091(3) 0.053(3) 0.038(2) -0.0013(18) -0.017(2) 0.024(2)
O4 0.114(4) 0.051(2) 0.0246(18) 0.0025(18) -0.0124(19) 0.006(3)
C1 0.022(2) 0.022(2) 0.029(2) -0.0013(15) -0.0007(15) -0.0012(15)
C2 0.034(2) 0.027(2) 0.032(2) -0.0069(18) 0.0055(17) 0.0016(17)
C3 0.049(3) 0.032(2) 0.026(2) -0.0083(19) 0.0066(18) -0.009(2)
C4 0.045(3) 0.032(2) 0.024(2) -0.0004(18) -0.0028(17) -0.006(2)
C5 0.027(2) 0.026(2) 0.026(2) -0.0008(17) -0.0002(15) 0.0019(17)
C6 0.023(2) 0.036(3) 0.041(2) 0.008(2) -0.0030(17) 0.0039(19)
C7 0.030(2) 0.021(2) 0.0230(17) 0.0017(16) 0.0006(15) 0.0058(16)
C8 0.031(2) 0.028(2) 0.030(2) 0.0036(17) 0.0049(16) 0.0005(18)
C9 0.039(3) 0.028(2) 0.036(2) 0.0034(19) -0.0007(18) -0.0028(19)
C10 0.053(3) 0.023(2) 0.039(2) -0.0042(19) -0.005(2) 0.005(2)
C11 0.043(3) 0.034(3) 0.040(2) -0.007(2) 0.0057(19) 0.016(2)
C12 0.028(2) 0.032(2) 0.029(2) 0.0024(18) 0.0008(16) 0.0088(17)
C13 0.025(2) 0.0163(17) 0.029(2) -0.0010(15) 0.0027(15) 0.0031(15)
C14 0.033(2) 0.0135(17) 0.032(2) -0.0005(15) 0.0087(16) 0.0042(16)
C15 0.034(2) 0.022(2) 0.041(2) -0.0016(18) 0.0100(18) -0.0011(17)
C16 0.038(3) 0.027(2) 0.064(3) -0.004(2) 0.022(2) -0.003(2)
C17 0.055(3) 0.030(2) 0.053(3) 0.011(2) 0.028(2) 0.005(2)
C18 0.059(3) 0.035(3) 0.038(2) 0.006(2) 0.020(2) 0.010(2)
C19 0.040(3) 0.023(2) 0.031(2) 0.0017(17) 0.0094(17) 0.0090(18)
C20 0.046(3) 0.036(3) 0.027(2) 0.0009(19) 0.0007(18) 0.011(2)
C21 0.031(2) 0.032(2) 0.037(2) -0.0015(19) -0.0049(17) 0.0028(19)
C22 0.030(2) 0.024(2) 0.031(2) -0.0017(17) 0.0021(16) 0.0011(17)
C23 0.073(4) 0.030(2) 0.034(2) -0.004(2) -0.009(2) 0.004(3)
C24 0.141(7) 0.030(4) 0.030(4) -0.003(3) -0.027(4) 0.002(5)
C25 0.138(6) 0.037(4) 0.044(4) -0.004(3) -0.034(4) 0.013(5)
C26 0.134(6) 0.037(4) 0.040(4) -0.009(3) -0.032(4) 0.026(4)
C27 0.156(8) 0.050(5) 0.062(5) -0.012(4) -0.052(5) 0.027(6)
C28 0.193(10) 0.053(5) 0.070(6) -0.016(5) -0.065(7) 0.014(7)
C29 0.210(11) 0.053(6) 0.070(7) -0.009(5) -0.020(8) 0.005(8)
C30 0.180(10) 0.056(6) 0.058(6) -0.003(5) -0.040(6) 0.011(7)
C24' 0.134(9) 0.045(8) 0.039(7) -0.001(7) -0.022(7) 0.010(8)
C25' 0.123(7) 0.041(5) 0.040(5) 0.002(5) -0.025(5) 0.021(6)
C26' 0.122(11) 0.073(10) 0.072(9) 0.027(9) 0.001(9) 0.014(9)
C27' 0.111(11) 0.085(10) 0.084(10) 0.036(9) 0.017(9) 0.007(10)
C28' 0.081(7) 0.054(6) 0.055(6) 0.027(5) 0.010(5) 0.014(5)
C29' 0.116(10) 0.058(8) 0.062(8) -0.007(8) -0.017(8) 0.031(8)
C30' 0.116(8) 0.048(6) 0.046(6) -0.012(6) -0.024(6) 0.017(7)

_geom_special_details            
; 
 All esds (except the esd in the dihedral angle between two l.s. planes) 
 are estimated using the full covariance matrix.  The cell esds are taken 
 into account individually in the estimation of esds in distances, angles 
 and torsion angles; correlations between esds in cell parameters are only 
 used when they are defined by crystal symmetry.  An approximate (isotropic) 
 treatment of cell esds is used for estimating esds involving l.s. planes. 
;

loop_
_geom_bond_atom_site_label_1
_geom_bond_atom_site_label_2
_geom_bond_distance
_geom_bond_site_symmetry_2
_geom_bond_publ_flag
O1 C6 1.379(6) . ?
O1 C12 1.398(6) . ?
O2 C6 1.184(6) . ?
O3 C23 1.197(8) . ?
O4 C23 1.332(7) . ?
O4 C24' 1.465(13) . ?
O4 C24 1.479(9) . ?
C1 C13 1.512(6) . ?
C1 C2 1.534(6) . ?
C1 C5 1.573(6) . ?
C1 H1A 1.0000 . ?
C2 C3 1.516(7) . ?
C2 H2A 0.9900 . ?
C2 H2B 0.9900 . ?
C3 C4 1.329(7) . ?
C3 H3A 0.9500 . ?
C4 C23 1.473(7) . ?
C4 C5 1.516(6) . ?
C5 C7 1.509(6) . ?
C5 C6 1.530(6) . ?
C7 C12 1.375(6) . ?
C7 C8 1.383(6) . ?
C8 C9 1.391(7) . ?
C8 H8A 0.9500 . ?
C9 C10 1.385(7) . ?
C9 H9A 0.9500 . ?
C10 C11 1.397(8) . ?
C10 H10A 0.9500 . ?
C11 C12 1.367(7) . ?
C11 H11A 0.9500 . ?
C13 C22 1.374(6) . ?
C13 C14 1.440(6) . ?
C14 C15 1.414(7) . ?
C14 C19 1.420(6) . ?
C15 C16 1.374(7) . ?
C15 H15A 0.9500 . ?
C16 C17 1.400(8) . ?
C16 H16A 0.9500 . ?
C17 C18 1.370(9) . ?
C17 H17A 0.9500 . ?
C18 C19 1.423(7) . ?
C18 H18A 0.9500 . ?
C19 C20 1.407(7) . ?
C20 C21 1.365(7) . ?
C20 H20A 0.9500 . ?
C21 C22 1.414(6) . ?
C21 H21A 0.9500 . ?
C22 H22A 0.9500 . ?
C24 C25 1.506(9) . ?
C24 H24A 0.9900 . ?
C24 H24B 0.9900 . ?
C25 C26 1.3900 . ?
C25 C30 1.3900 . ?
C26 C27 1.3900 . ?
C26 H26A 0.9500 . ?
C27 C28 1.3900 . ?
C27 H27A 0.9500 . ?
C28 C29 1.3900 . ?
C28 H28A 0.9500 . ?
C29 C30 1.3900 . ?
C29 H29A 0.9500 . ?
C30 H30A 0.9500 . ?
C24' C25' 1.503(10) . ?
C24' H24C 0.9900 . ?
C24' H24D 0.9900 . ?
C25' C26' 1.3900 . ?
C25' C30' 1.3900 . ?
C26' C27' 1.3900 . ?
C26' H26B 0.9500 . ?
C27' C28' 1.3900 . ?
C27' H27B 0.9500 . ?
C28' C29' 1.3900 . ?
C28' H28B 0.9500 . ?
C29' C30' 1.3900 . ?
C29' H29B 0.9500 . ?
C30' H30B 0.9500 . ?

loop_
_geom_angle_atom_site_label_1
_geom_angle_atom_site_label_2
_geom_angle_atom_site_label_3
_geom_angle
_geom_angle_site_symmetry_1
_geom_angle_site_symmetry_3
_geom_angle_publ_flag
C6 O1 C12 108.4(3) . . ?
C23 O4 C24' 116.5(8) . . ?
C23 O4 C24 115.7(6) . . ?
C13 C1 C2 117.7(4) . . ?
C13 C1 C5 116.5(3) . . ?
C2 C1 C5 103.7(3) . . ?
C13 C1 H1A 106.0 . . ?
C2 C1 H1A 106.0 . . ?
C5 C1 H1A 106.0 . . ?
C3 C2 C1 102.4(4) . . ?
C3 C2 H2A 111.3 . . ?
C1 C2 H2A 111.3 . . ?
C3 C2 H2B 111.3 . . ?
C1 C2 H2B 111.3 . . ?
H2A C2 H2B 109.2 . . ?
C4 C3 C2 111.3(4) . . ?
C4 C3 H3A 124.4 . . ?
C2 C3 H3A 124.4 . . ?
C3 C4 C23 129.5(5) . . ?
C3 C4 C5 111.8(4) . . ?
C23 C4 C5 118.6(4) . . ?
C7 C5 C4 112.5(4) . . ?
C7 C5 C6 101.3(4) . . ?
C4 C5 C6 114.6(4) . . ?
C7 C5 C1 118.1(3) . . ?
C4 C5 C1 100.4(3) . . ?
C6 C5 C1 110.6(4) . . ?
O2 C6 O1 121.9(4) . . ?
O2 C6 C5 128.3(5) . . ?
O1 C6 C5 109.7(4) . . ?
C12 C7 C8 119.0(4) . . ?
C12 C7 C5 108.4(4) . . ?
C8 C7 C5 132.5(4) . . ?
C7 C8 C9 118.8(4) . . ?
C7 C8 H8A 120.6 . . ?
C9 C8 H8A 120.6 . . ?
C10 C9 C8 120.7(5) . . ?
C10 C9 H9A 119.7 . . ?
C8 C9 H9A 119.7 . . ?
C9 C10 C11 121.1(4) . . ?
C9 C10 H10A 119.5 . . ?
C11 C10 H10A 119.5 . . ?
C12 C11 C10 116.3(4) . . ?
C12 C11 H11A 121.8 . . ?
C10 C11 H11A 121.8 . . ?
C11 C12 C7 124.2(4) . . ?
C11 C12 O1 123.8(4) . . ?
C7 C12 O1 112.0(4) . . ?
C22 C13 C14 119.1(4) . . ?
C22 C13 C1 120.0(4) . . ?
C14 C13 C1 120.9(4) . . ?
C15 C14 C19 117.1(4) . . ?
C15 C14 C13 124.5(4) . . ?
C19 C14 C13 118.4(4) . . ?
C16 C15 C14 122.1(5) . . ?
C16 C15 H15A 119.0 . . ?
C14 C15 H15A 119.0 . . ?
C15 C16 C17 120.4(5) . . ?
C15 C16 H16A 119.8 . . ?
C17 C16 H16A 119.8 . . ?
C18 C17 C16 119.7(4) . . ?
C18 C17 H17A 120.2 . . ?
C16 C17 H17A 120.2 . . ?
C17 C18 C19 120.8(5) . . ?
C17 C18 H18A 119.6 . . ?
C19 C18 H18A 119.6 . . ?
C20 C19 C14 120.1(4) . . ?
C20 C19 C18 120.0(4) . . ?
C14 C19 C18 119.9(5) . . ?
C21 C20 C19 121.1(4) . . ?
C21 C20 H20A 119.5 . . ?
C19 C20 H20A 119.5 . . ?
C20 C21 C22 119.3(4) . . ?
C20 C21 H21A 120.3 . . ?
C22 C21 H21A 120.3 . . ?
C13 C22 C21 122.0(4) . . ?
C13 C22 H22A 119.0 . . ?
C21 C22 H22A 119.0 . . ?
O3 C23 O4 123.9(5) . . ?
O3 C23 C4 122.7(5) . . ?
O4 C23 C4 113.4(5) . . ?
O4 C24 C25 106.5(7) . . ?
O4 C24 H24A 110.4 . . ?
C25 C24 H24A 110.4 . . ?
O4 C24 H24B 110.4 . . ?
C25 C24 H24B 110.4 . . ?
H24A C24 H24B 108.6 . . ?
C26 C25 C30 120.0 . . ?
C26 C25 C24 119.6(5) . . ?
C30 C25 C24 120.4(5) . . ?
C27 C26 C25 120.0 . . ?
C27 C26 H26A 120.0 . . ?
C25 C26 H26A 120.0 . . ?
C28 C27 C26 120.0 . . ?
C28 C27 H27A 120.0 . . ?
C26 C27 H27A 120.0 . . ?
C29 C28 C27 120.0 . . ?
C29 C28 H28A 120.0 . . ?
C27 C28 H28A 120.0 . . ?
C28 C29 C30 120.0 . . ?
C28 C29 H29A 120.0 . . ?
C30 C29 H29A 120.0 . . ?
C29 C30 C25 120.0 . . ?
C29 C30 H30A 120.0 . . ?
C25 C30 H30A 120.0 . . ?
O4 C24' C25' 109.8(12) . . ?
O4 C24' H24C 109.7 . . ?
C25' C24' H24C 109.7 . . ?
O4 C24' H24D 109.7 . . ?
C25' C24' H24D 109.7 . . ?
H24C C24' H24D 108.2 . . ?
C26' C25' C30' 120.0 . . ?
C26' C25' C24' 119.7(5) . . ?
C30' C25' C24' 120.1(6) . . ?
C27' C26' C25' 120.0 . . ?
C27' C26' H26B 120.0 . . ?
C25' C26' H26B 120.0 . . ?
C26' C27' C28' 120.0 . . ?
C26' C27' H27B 120.0 . . ?
C28' C27' H27B 120.0 . . ?
C29' C28' C27' 120.0 . . ?
C29' C28' H28B 120.0 . . ?
C27' C28' H28B 120.0 . . ?
C28' C29' C30' 120.0 . . ?
C28' C29' H29B 120.0 . . ?
C30' C29' H29B 120.0 . . ?
C29' C30' C25' 120.0 . . ?
C29' C30' H30B 120.0 . . ?
C25' C30' H30B 120.0 . . ?

loop_
_geom_torsion_atom_site_label_1
_geom_torsion_atom_site_label_2
_geom_torsion_atom_site_label_3
_geom_torsion_atom_site_label_4
_geom_torsion
_geom_torsion_site_symmetry_1
_geom_torsion_site_symmetry_2
_geom_torsion_site_symmetry_3
_geom_torsion_site_symmetry_4
_geom_torsion_publ_flag
C13 C1 C2 C3 -159.5(4) . . . . ?
C5 C1 C2 C3 -29.1(4) . . . . ?
C1 C2 C3 C4 16.3(5) . . . . ?
C2 C3 C4 C23 179.8(5) . . . . ?
C2 C3 C4 C5 4.4(6) . . . . ?
C3 C4 C5 C7 103.9(5) . . . . ?
C23 C4 C5 C7 -72.1(5) . . . . ?
C3 C4 C5 C6 -141.2(4) . . . . ?
C23 C4 C5 C6 42.9(6) . . . . ?
C3 C4 C5 C1 -22.6(5) . . . . ?
C23 C4 C5 C1 161.5(5) . . . . ?
C13 C1 C5 C7 39.5(5) . . . . ?
C2 C1 C5 C7 -91.5(4) . . . . ?
C13 C1 C5 C4 162.1(4) . . . . ?
C2 C1 C5 C4 31.1(4) . . . . ?
C13 C1 C5 C6 -76.4(4) . . . . ?
C2 C1 C5 C6 152.5(4) . . . . ?
C12 O1 C6 O2 -179.3(4) . . . . ?
C12 O1 C6 C5 3.7(5) . . . . ?
C7 C5 C6 O2 179.3(5) . . . . ?
C4 C5 C6 O2 58.0(7) . . . . ?
C1 C5 C6 O2 -54.7(6) . . . . ?
C7 C5 C6 O1 -4.0(4) . . . . ?
C4 C5 C6 O1 -125.3(4) . . . . ?
C1 C5 C6 O1 122.0(4) . . . . ?
C4 C5 C7 C12 125.6(4) . . . . ?
C6 C5 C7 C12 2.8(4) . . . . ?
C1 C5 C7 C12 -118.1(4) . . . . ?
C4 C5 C7 C8 -51.4(6) . . . . ?
C6 C5 C7 C8 -174.2(4) . . . . ?
C1 C5 C7 C8 64.9(6) . . . . ?
C12 C7 C8 C9 1.5(6) . . . . ?
C5 C7 C8 C9 178.3(4) . . . . ?
C7 C8 C9 C10 -0.6(6) . . . . ?
C8 C9 C10 C11 -0.4(7) . . . . ?
C9 C10 C11 C12 0.5(7) . . . . ?
C10 C11 C12 C7 0.5(7) . . . . ?
C10 C11 C12 O1 -177.5(4) . . . . ?
C8 C7 C12 C11 -1.5(6) . . . . ?
C5 C7 C12 C11 -179.0(4) . . . . ?
C8 C7 C12 O1 176.7(4) . . . . ?
C5 C7 C12 O1 -0.8(5) . . . . ?
C6 O1 C12 C11 176.4(4) . . . . ?
C6 O1 C12 C7 -1.8(5) . . . . ?
C2 C1 C13 C22 44.7(5) . . . . ?
C5 C1 C13 C22 -79.4(5) . . . . ?
C2 C1 C13 C14 -133.4(4) . . . . ?
C5 C1 C13 C14 102.4(4) . . . . ?
C22 C13 C14 C15 178.0(4) . . . . ?
C1 C13 C14 C15 -3.8(6) . . . . ?
C22 C13 C14 C19 -2.5(5) . . . . ?
C1 C13 C14 C19 175.6(4) . . . . ?
C19 C14 C15 C16 -1.4(6) . . . . ?
C13 C14 C15 C16 178.0(4) . . . . ?
C14 C15 C16 C17 0.4(7) . . . . ?
C15 C16 C17 C18 0.2(8) . . . . ?
C16 C17 C18 C19 0.3(8) . . . . ?
C15 C14 C19 C20 -178.1(4) . . . . ?
C13 C14 C19 C20 2.4(6) . . . . ?
C15 C14 C19 C18 1.9(6) . . . . ?
C13 C14 C19 C18 -177.6(4) . . . . ?
C17 C18 C19 C20 178.6(5) . . . . ?
C17 C18 C19 C14 -1.3(7) . . . . ?
C14 C19 C20 C21 -0.3(7) . . . . ?
C18 C19 C20 C21 179.7(5) . . . . ?
C19 C20 C21 C22 -1.6(7) . . . . ?
C14 C13 C22 C21 0.6(6) . . . . ?
C1 C13 C22 C21 -177.6(4) . . . . ?
C20 C21 C22 C13 1.5(7) . . . . ?
C24' O4 C23 O3 -14.4(14) . . . . ?
C24 O4 C23 O3 1.6(10) . . . . ?
C24' O4 C23 C4 165.2(12) . . . . ?
C24 O4 C23 C4 -178.8(6) . . . . ?
C3 C4 C23 O3 178.1(6) . . . . ?
C5 C4 C23 O3 -6.8(9) . . . . ?
C3 C4 C23 O4 -1.6(9) . . . . ?
C5 C4 C23 O4 173.5(5) . . . . ?
C23 O4 C24 C25 -103.5(7) . . . . ?
C24' O4 C24 C25 -7(3) . . . . ?
O4 C24 C25 C26 -98.9(7) . . . . ?
O4 C24 C25 C30 81.6(8) . . . . ?
C30 C25 C26 C27 0.0 . . . . ?
C24 C25 C26 C27 -179.4(7) . . . . ?
C25 C26 C27 C28 0.0 . . . . ?
C26 C27 C28 C29 0.0 . . . . ?
C27 C28 C29 C30 0.0 . . . . ?
C28 C29 C30 C25 0.0 . . . . ?
C26 C25 C30 C29 0.0 . . . . ?
C24 C25 C30 C29 179.4(7) . . . . ?
C23 O4 C24' C25' 168.2(8) . . . . ?
C24 O4 C24' C25' 78(3) . . . . ?
O4 C24' C25' C26' -69.2(18) . . . . ?
O4 C24' C25' C30' 106.0(14) . . . . ?
C30' C25' C26' C27' 0.0 . . . . ?
C24' C25' C26' C27' 175.2(14) . . . . ?
C25' C26' C27' C28' 0.0 . . . . ?
C26' C27' C28' C29' 0.0 . . . . ?
C27' C28' C29' C30' 0.0 . . . . ?
C28' C29' C30' C25' 0.0 . . . . ?
C26' C25' C30' C29' 0.0 . . . . ?
C24' C25' C30' C29' -175.1(14) . . . . ?

_refine_diff_density_max         1.215
_refine_diff_density_min         -0.355
_refine_diff_density_rms         0.084

_shelxl_version_number           2013-4

_shelx_res_file                  
; 
TITL cu_dm13504_0m in P2(1) 
CELL 1.54178 7.0717 8.8439 19.5443 90.000 96.556 90.000 
ZERR 2.00 0.0001 0.0001 0.0003 0.000 0.001 0.000 
LATT -1 
SYMM -x, y+1/2, -z 
SFAC C  H  O 
UNIT 60  44  8 
L.S. 10 
ACTA 
BOND $H 
wpdb -1 
conf 
htab 
FMAP 2 
PLAN 20 
SIZE 0.160 0.220 0.260 
isor 0.005 c28' 
sadi 0.01 c24 c26 c24 c30   c24' c26' c24' c30' 
DFIX 1.50  0.01 C24 C25 C24' C25' 
dfix 1.46 0.01 o4 c24 o4 c24' 
SIMU 0.01 C24 > LAST 
TEMP -133 
WGHT    0.193200    0.693400 
EXTI    0.011845 
FVAR       0.96717   0.67868 
O1    3   -0.071821    0.722785    0.806562    11.00000    0.02747    0.03981 = 
         0.04805   -0.00270    0.00635    0.00857 
O2    3   -0.206111    0.514655    0.756739    11.00000    0.02880    0.04593 = 
         0.07127    0.00660   -0.00496   -0.00069 
O3    3   -0.072745    0.732548    0.642435    11.00000    0.09071    0.05261 = 
         0.03842   -0.00127   -0.01705    0.02359 
O4    3    0.078209    0.623750    0.560999    11.00000    0.11395    0.05071 = 
         0.02462    0.00252   -0.01236    0.00639 
C1    1    0.206685    0.403186    0.779716    11.00000    0.02215    0.02193 = 
         0.02897   -0.00132   -0.00070   -0.00116 
AFIX  13 
H1A   2    0.096538    0.332247    0.770712    11.00000   -1.20000 
AFIX   0 
C2    1    0.350047    0.355716    0.730482    11.00000    0.03374    0.02743 = 
         0.03193   -0.00686    0.00545    0.00162 
AFIX  23 
H2A   2    0.479777    0.392033    0.746848    11.00000   -1.20000 
H2B   2    0.352797    0.244492    0.724956    11.00000   -1.20000 
AFIX   0 
C3    1    0.272365    0.432847    0.663860    11.00000    0.04905    0.03175 = 
         0.02633   -0.00834    0.00658   -0.00894 
AFIX  43 
H3A   2    0.308033    0.407676    0.619852    11.00000   -1.20000 
AFIX   0 
C4    1    0.147941    0.540208    0.674969    11.00000    0.04455    0.03166 = 
         0.02421   -0.00040   -0.00284   -0.00647 
C5    1    0.132878    0.561368    0.751140    11.00000    0.02664    0.02649 = 
         0.02639   -0.00077   -0.00022    0.00186 
C6    1   -0.068923    0.591107    0.768918    11.00000    0.02337    0.03606 = 
         0.04136    0.00776   -0.00296    0.00388 
C7    1    0.235394    0.701136    0.779922    11.00000    0.03009    0.02143 = 
         0.02298    0.00168    0.00064    0.00585 
C8    1    0.418377    0.754288    0.777248    11.00000    0.03084    0.02812 = 
         0.03048    0.00359    0.00491    0.00049 
AFIX  43 
H8A   2    0.507260    0.697614    0.754763    11.00000   -1.20000 
AFIX   0 
C9    1    0.469788    0.892253    0.808095    11.00000    0.03854    0.02783 = 
         0.03575    0.00336   -0.00074   -0.00280 
AFIX  43 
H9A   2    0.595351    0.929671    0.807050    11.00000   -1.20000 
AFIX   0 
C10   1    0.339785    0.975625    0.840315    11.00000    0.05342    0.02292 = 
         0.03866   -0.00417   -0.00456    0.00515 
AFIX  43 
H10A  2    0.377735    1.069304    0.861369    11.00000   -1.20000 
AFIX   0 
C11   1    0.153665    0.924181    0.842362    11.00000    0.04267    0.03357 = 
         0.03986   -0.00674    0.00575    0.01570 
AFIX  43 
H11A  2    0.062948    0.980730    0.864001    11.00000   -1.20000 
AFIX   0 
C12   1    0.109296    0.787988    0.811508    11.00000    0.02840    0.03239 = 
         0.02904    0.00236    0.00081    0.00882 
C13   1    0.269458    0.394041    0.856218    11.00000    0.02504    0.01629 = 
         0.02939   -0.00097    0.00274    0.00315 
C14   1    0.148819    0.326545    0.902361    11.00000    0.03321    0.01347 = 
         0.03177   -0.00046    0.00867    0.00417 
C15   1   -0.037434    0.272438    0.882306    11.00000    0.03405    0.02195 = 
         0.04120   -0.00163    0.00995   -0.00108 
AFIX  43 
H15A  2   -0.090293    0.283155    0.835646    11.00000   -1.20000 
AFIX   0 
C16   1   -0.144397    0.204831    0.928197    11.00000    0.03849    0.02653 = 
         0.06401   -0.00407    0.02225   -0.00262 
AFIX  43 
H16A  2   -0.268766    0.169202    0.912853    11.00000   -1.20000 
AFIX   0 
C17   1   -0.071179    0.188149    0.997425    11.00000    0.05521    0.02999 = 
         0.05261    0.01062    0.02796    0.00470 
AFIX  43 
H17A  2   -0.145358    0.141052    1.028966    11.00000   -1.20000 
AFIX   0 
C18   1    0.107935    0.240077    1.019439    11.00000    0.05931    0.03537 = 
         0.03764    0.00597    0.02047    0.01006 
AFIX  43 
H18A  2    0.157648    0.228318    1.066382    11.00000   -1.20000 
AFIX   0 
C19   1    0.220502    0.311416    0.972892    11.00000    0.03965    0.02267 = 
         0.03087    0.00172    0.00936    0.00896 
C20   1    0.402614    0.366972    0.996778    11.00000    0.04564    0.03568 = 
         0.02694    0.00095    0.00069    0.01062 
AFIX  43 
H20A  2    0.449124    0.356791    1.044108    11.00000   -1.20000 
AFIX   0 
C21   1    0.513512    0.435255    0.953039    11.00000    0.03057    0.03167 = 
         0.03737   -0.00146   -0.00492    0.00278 
AFIX  43 
H21A  2    0.634852    0.474693    0.969958    11.00000   -1.20000 
AFIX   0 
C22   1    0.445950    0.446682    0.882312    11.00000    0.03042    0.02399 = 
         0.03099   -0.00175    0.00206    0.00108 
AFIX  43 
H22A  2    0.524922    0.492119    0.851898    11.00000   -1.20000 
AFIX   0 
C23   1    0.039504    0.642455    0.625572    11.00000    0.07288    0.03031 = 
         0.03386   -0.00373   -0.00941    0.00440 
PART   1 
C24   1   -0.023849    0.725818    0.509416    21.00000    0.14150    0.02976 = 
         0.02987   -0.00300   -0.02722    0.00163 
AFIX  23 
H24A  2    0.063912    0.764684    0.477526    21.00000   -1.20000 
H24B  2   -0.078100    0.812779    0.532416    21.00000   -1.20000 
AFIX  66 
C25   1   -0.180122    0.633464    0.470731    21.00000    0.13832    0.03660 = 
         0.04366   -0.00383   -0.03355    0.01339 
C26   1   -0.153581    0.572648    0.406945    21.00000    0.13357    0.03727 = 
         0.04042   -0.00902   -0.03156    0.02644 
AFIX  43 
H26A  2   -0.037014    0.588645    0.388212    21.00000   -1.20000 
AFIX  65 
C27   1   -0.297594    0.488427    0.370569    21.00000    0.15614    0.05000 = 
         0.06214   -0.01171   -0.05177    0.02709 
AFIX  43 
H27A  2   -0.279454    0.446862    0.326974    21.00000   -1.20000 
AFIX  65 
C28   1   -0.468150    0.465020    0.397979    21.00000    0.19313    0.05262 = 
         0.07007   -0.01574   -0.06536    0.01443 
AFIX  43 
H28A  2   -0.566576    0.407459    0.373117    21.00000   -1.20000 
AFIX  65 
C29   1   -0.494693    0.525836    0.461765    21.00000    0.20988    0.05339 = 
         0.07013   -0.00903   -0.01999    0.00490 
AFIX  43 
H29A  2   -0.611261    0.509838    0.480498    21.00000   -1.20000 
AFIX  65 
C30   1   -0.350681    0.610057    0.498142    21.00000    0.18011    0.05581 = 
         0.05769   -0.00304   -0.03992    0.01123 
AFIX  43 
H30A  2   -0.368822    0.651622    0.541736    21.00000   -1.20000 
AFIX   0 
PART   2 
C24'  1   -0.055208    0.692533    0.507025   -21.00000    0.13352    0.04516 = 
         0.03926   -0.00086   -0.02221    0.00962 
AFIX  23 
H24C  2   -0.081629    0.798244    0.519626   -21.00000   -1.20000 
H24D  2   -0.176864    0.636051    0.502433   -21.00000   -1.20000 
AFIX  66 
C25'  1    0.028438    0.689783    0.439735   -21.00000    0.12332    0.04082 = 
         0.03998    0.00234   -0.02497    0.02149 
C26'  1    0.183916    0.780954    0.430909   -21.00000    0.12223    0.07259 = 
         0.07197    0.02749    0.00096    0.01442 
AFIX  43 
H26B  2    0.230674    0.850271    0.465952   -21.00000   -1.20000 
AFIX  65 
C27'  1    0.270980    0.770704    0.370810   -21.00000    0.11099    0.08452 = 
         0.08374    0.03592    0.01666    0.00685 
AFIX  43 
H27B  2    0.377243    0.833016    0.364778   -21.00000   -1.20000 
AFIX  65 
C28'  1    0.202567    0.669284    0.319537   -21.00000    0.08093    0.05443 = 
         0.05459    0.02712    0.00972    0.01377 
AFIX  43 
H28B  2    0.262072    0.662279    0.278462   -21.00000   -1.20000 
AFIX  65 
C29'  1    0.047089    0.578111    0.328362   -21.00000    0.11634    0.05808 = 
         0.06195   -0.00665   -0.01745    0.03055 
AFIX  43 
H29B  2    0.000332    0.508795    0.293319   -21.00000   -1.20000 
AFIX  65 
C30'  1   -0.039977    0.588360    0.388460   -21.00000    0.11593    0.04842 = 
         0.04551   -0.01228   -0.02379    0.01672 
AFIX  43 
H30B  2   -0.146239    0.526048    0.394492   -21.00000   -1.20000 
PART   0 
  
AFIX   0 
HKLF 4 1 1 0 0 0 1 0 0 0 1 
  
REM  cu_dm13504_0m in P2(1) 
REM R1 =  0.0746 for    4005 Fo > 4sig(Fo)  and  0.0766 for all    4122 data 
REM    348 parameters refined using    161 restraints 
  
END 
  
WGHT      0.1605      0.7482 
  
REM No hydrogen bonds found for HTAB generation 
  
REM Highest difference peak  1.215,  deepest hole -0.355,  1-sigma level  0.084 
Q1    1  -0.5974  0.5297  0.4482  11.00000  0.05    1.22 
Q2    1   0.2593  0.6890  0.3282  11.00000  0.05    1.10 
Q3    1  -0.0721  0.5410  0.3355  11.00000  0.05    0.56 
Q4    1  -0.6448  0.5074  0.3631  11.00000  0.05    0.56 
Q5    1  -0.0755  0.5827  0.4028  11.00000  0.05    0.41 
Q6    1  -0.3794  0.4698  0.3802  11.00000  0.05    0.37 
Q7    1  -0.4353  0.5035  0.4406  11.00000  0.05    0.31 
Q8    1   0.1675  0.7368  0.4138  11.00000  0.05    0.31 
Q9    1   0.3959  0.9299  0.4456  11.00000  0.05    0.26 
Q10   1  -0.4280  0.4687  0.5423  11.00000  0.05    0.25 
Q11   1   0.1077  0.7191  0.5038  11.00000  0.05    0.24 
Q12   1  -0.1910  0.5076  0.3584  11.00000  0.05    0.24 
Q13   1   0.2046  0.5998  0.5660  11.00000  0.05    0.24 
Q14   1   0.2625  0.5421  0.6690  11.00000  0.05    0.22 
Q15   1   0.1253  0.5562  0.5966  11.00000  0.05    0.22 
Q16   1  -0.2222  0.5240  0.4176  11.00000  0.05    0.22 
Q17   1  -0.5406  0.7443  0.5684  11.00000  0.05    0.21 
Q18   1  -0.2422  0.6337  0.4792  11.00000  0.05    0.21 
Q19   1  -0.7206  0.3990  0.3398  11.00000  0.05    0.20 
Q20   1  -0.1539  0.8099  0.6921  11.00000  0.05    0.20 
;
_shelx_res_checksum              84952

_shelx_hkl_file                  
; 
   1   0   0 3526.11  185.16   8 
   1   0   0 3325.98  188.85  12 
   1   0   0 3251.88  141.45   5 
   1   0   0 3368.66  164.24   2 
   2   0   0 359.571  15.318   5 
   2   0   0 362.900  17.860   2 
   2   0   0 358.633  20.312   8 
   2   0   0 362.243  20.648  12 
   3   0   0 1157.15   54.76   2 
   3   0   0 1110.63   63.12  12 
   3   0   0 1119.62   47.00   5 
   3   0   0 1084.65   61.92   8 
   4   0   0 69.4258  5.2178   8 
  -4   0   0 64.1467  3.4626   5 
   4   0   0 76.8810  4.2562   2 
   5   0   0 33.4806  3.8674   8 
  -5   0   0 27.3045  3.5891   8 
   0  -1   0 -0.1826  0.0921   5 
   0   1   0 -0.1258  0.1040   2 
   0   1   0 -0.2362  0.0750   8 
   1  -1   0 462.905  25.629   8 
  -1  -1   0 461.921  19.614   5 
  -1   1   0 475.011  22.784   2 
   1   1   0 464.723  25.852   8 
   2  -1   0 54.8656  3.4635   8 
   2  -1   0 52.2879  2.8882   2 
   2  -1   0 52.2172  3.4185  12 
  -2  -1   0 53.0241  2.5043   5 
   2  -1   0 58.6391  2.6318   5 
   2   1   0 53.3384  3.0995   2 
   2   1   0 48.7535  3.6020   8 
   3  -1   0 2.30268 0.78549   8 
   3  -1   0 4.84909 0.92227  12 
   3  -1   0 4.01675 0.60859   5 
   3  -1   0 3.76410 0.62940   2 
  -3  -1   0 8.12513 0.76232   5 
   3   1   0 4.66785 0.80645   2 
   3   1   0 4.31069 1.07678   8 
   4  -1   0 63.7252  4.8455   8 
   4  -1   0 65.4663  3.4267   5 
   4   1   0 64.9136  5.1228   8 
   4   1   0 69.5677  4.1732   2 
   5   1   0 1.15805 0.69994   2 
   5   1   0 0.33599 0.97706  13 
   6   1   0 61.4346  4.4898   3 
   6   1   0 62.6286  4.1176  10 
   6   1   0 61.3808  4.7752  13 
   6   1   0 57.1128  4.0020  14 
   7   1   0 27.0942  2.8197   3 
   7   1   0 30.0025  3.1751  13 
   0  -2   0 159.061   9.338   8 
   0  -2   0 157.408   7.328   5 
   0   2   0 185.032   8.498   2 
  -1  -2   0 9006.92  367.69   5 
   1  -2   0 8825.03  368.09   5 
   1  -2   0 9999.99  490.41  12 
   1   2   0 8332.89  481.56   8 
  -1   2   0 7709.82  426.85   2 
   1   2   0 8627.87  428.49   2 
   2  -2   0 671.981  39.281  12 
   2  -2   0 681.622  38.405   8 
  -2  -2   0 702.721  29.501   5 
   2  -2   0 723.890  29.631   5 
   2   2   0 720.892  38.996   8 
  -2   2   0 693.357  34.241   2 
   3  -2   0 281.553  12.145   5 
  -3  -2   0 270.715  12.010   5 
   3   2   0 272.724  16.339   8 
   3   2   0 276.284  14.248   2 
   4  -2   0 141.246   6.488   5 
   4   2   0 131.492   9.122   8 
   4   2   0 131.539   7.650   2 
   5   2   0 20.8929  2.3758  10 
   5   2   0 18.5207  2.6211  13 
   5   2   0 15.0228  2.0316   2 
   6   2   0 193.790  10.400   3 
   6   2   0 197.167   9.695  10 
   6   2   0 200.791  11.676  13 
   6   2   0 197.202   9.815  14 
   7   2   0 15.8357  2.1801   3 
   7   2   0 14.9912  2.2169  13 
   7   2   0 17.4559  2.0754  14 
   8   2   0 7.00055 0.57566   6 
   8   2   0 6.74208 1.12165   3 
   0  -3   0 2.11196 0.61249  12 
   0  -3   0 -0.7064  0.2407   5 
   0  -3   0 -0.1916  0.2356   8 
   0   3   0 -0.4383  0.2647   2 
   1  -3   0 2248.53  125.36  12 
  -1  -3   0 2142.58   94.02   5 
   1   3   0 2251.23  109.41   2 
   1   3   0 2323.44  122.97   8 
  -1   3   0 2266.44  109.21   2 
   2  -3   0 678.004  28.295   5 
  -2  -3   0 650.590  28.165   5 
   2   3   0 662.707  37.129   8 
   2   3   0 658.043  32.924   2 
   3  -3   0 532.876  22.915   5 
   3   3   0 528.397  26.776   2 
   3   3   0 528.926  30.409   8 
  -4  -3   0 67.6145  5.8244   8 
   4  -3   0 79.9556  4.1472   5 
   4   3   0 80.7440  6.0872   8 
   4   3   0 75.6118  4.9278   2 
   5   3   0 122.627   6.121   7 
   5   3   0 112.098   7.695  13 
   5   3   0 113.470   6.299  10 
   6   3   0 122.242   8.299  13 
   6   3   0 131.592   7.091  14 
   6   3   0 134.433   7.599   3 
   7   3   0 10.3441  1.8298  13 
   7   3   0 8.77579 1.64833   3 
   7   3   0 10.0499  1.6214  14 
   8   3   0 6.12550 0.94928  14 
   8   3   0 6.69240 0.55351   6 
   8   3   0 6.42959 1.02685   3 
   0  -4   0 686.703  42.549  12 
   0  -4   0 782.143  32.091   5 
   0   4   0 785.941  37.110   2 
  -1  -4   0 341.854  15.406   5 
   1  -4   0 355.857  15.496   5 
   1   4   0 349.672  17.895   2 
  -1   4   0 357.693  17.662   2 
  -2  -4   0 74.9577  3.9562   5 
   2  -4   0 79.6837  4.0657   5 
  -2  -4   0 72.9627  5.2440   8 
   2   4   0 74.6861  4.6723   2 
   3  -4   0 10.1475  1.2656   5 
  -3  -4   0 8.07874 1.71318   8 
   3   4   0 8.26860 1.74306   8 
   3   4   0 7.11413 1.28516   2 
   4  -4   0 250.607  11.617   5 
   4   4   0 270.972  14.295  13 
   4   4   0 235.964  13.628   2 
   5  -4   0 38.1442  3.7912   1 
   5   4   0 36.1864  3.4509  14 
   5   4   0 27.6918  3.5707  13 
   5   4   0 36.1444  2.7127   7 
   5   4   0 29.1623  2.9786  10 
   5   4   0 33.3708  3.4206   3 
   6  -4   0 13.3364  2.1677   1 
   6   4   0 11.3638  1.9563  14 
   6   4   0 16.8596  2.4284   3 
   6   4   0 17.9299  2.7250  13 
   7   4   0 4.30890 1.14554  14 
   7   4   0 3.16869 1.08814  13 
   7   4   0 6.21345 0.77781   6 
   7   4   0 7.67872 1.43315   3 
   0  -5   0 5.86083 0.99040   5 
   0   5   0 0.19013 0.49530   2 
   1  -5   0 157.660   7.451   5 
  -1  -5   0 151.849   7.374   5 
   1   5   0 146.798   8.418   2 
   2  -5   0 130.938   6.564   5 
  -2  -5   0 130.875   6.519   5 
   2   5   0 129.943   7.596   2 
   3  -5   0 8.10270 1.26476   5 
   3   5   0 6.13357 1.29763   2 
   4   5   0 183.671   8.190   4 
   4   5   0 172.514  10.833  13 
   4   5   0 190.372   9.083   7 
   5  -5   0 244.067  13.531   1 
   5   5   0 247.368  12.458   3 
   5   5   0 238.285  14.076  13 
   5   5   0 252.021  11.692   7 
   5   5   0 250.649  12.109  14 
   6  -5   0 12.4348  1.9710   1 
   6   5   0 11.7551  2.1040  13 
   6   5   0 14.4334  1.5920   7 
   6   5   0 14.4374  2.0877   3 
   6   5   0 11.2401  1.2104   6 
   6   5   0 11.8080  1.8779  14 
   7   5   0 1.76623 0.46350   6 
   7   5   0 2.69592 0.85662  14 
   7   5   0 1.89422 0.79696  13 
   7   5   0 2.85964 0.89509   3 
   0  -6   0 317.932  14.594   5 
  -1  -6   0 70.4986  4.0856   5 
   1  -6   0 69.9672  4.1039   5 
   1   6   0 63.5190  4.4733   2 
   2  -6   0 174.062   8.751   5 
   2   6   0 181.173  10.167   2 
   3   6   0 29.6157  2.7540   7 
   3   6   0 32.4788  2.6229   4 
  -4  -6   0 14.7388  2.5943   9 
   4  -6   0 10.2739  2.1211   1 
   4   6   0 15.9667  2.5174  13 
   4   6   0 10.9422  1.6740   7 
   4   6   0 10.3403  1.1139   4 
   4   6   0 15.4971  2.2557  14 
  -5  -6   0 54.7896  4.8827   9 
   5  -6   0 50.3081  4.1083   1 
   5   6   0 51.8170  3.8327  14 
   5   6   0 44.1911  3.2419   7 
   5   6   0 51.9359  4.2331  13 
   5   6   0 48.7116  2.6564   6 
   5   6   0 51.8945  3.7303   3 
   6  -6   0 30.6309  2.6164   1 
   6   6   0 25.8052  2.4329   3 
   6   6   0 27.3596  2.0123   7 
   6   6   0 24.1913  2.6554  13 
   6   6   0 27.3995  1.6702   6 
   6   6   0 29.4348  2.7175  14 
   7   6   0 5.49593 0.90971  14 
   0   7   0 -0.7723  0.6417  11 
   0   7   0 0.07599 0.84522   7 
  -1  -7   0 105.229   6.666   9 
   1  -7   0 106.489   5.733   4 
   1   7   0 103.044   5.359  11 
   1   7   0 104.193   5.908   7 
  -2  -7   0 43.9741  4.4026   9 
   2  -7   0 40.4711  3.7630   1 
   2  -7   0 46.3557  3.6285   9 
   2  -7   0 45.2337  2.6874   4 
   2   7   0 43.4220  3.8132   4 
   2   7   0 42.2332  2.8330  11 
   2   7   0 49.2639  3.4202   7 
   3  -7   0 373.921  19.749   1 
   3  -7   0 369.954  18.068   9 
  -3  -7   0 409.899  19.158   9 
   3   7   0 357.530  17.328  14 
   3   7   0 387.855  17.385   4 
   3   7   0 384.793  17.504   7 
  -4  -7   0 219.855  12.092   9 
   4  -7   0 221.728  12.401   1 
   4   7   0 222.674  11.049  14 
   4   7   0 230.463  10.884   7 
  -5  -7   0 2.79355 1.36751   9 
   5  -7   0 2.49612 1.12371   1 
   5   7   0 4.21712 1.27383  14 
   5   7   0 2.97778 0.86557   7 
   6  -7   0 4.53373 1.01684   1 
   6   7   0 6.55219 1.13218  14 
   6   7   0 5.83431 0.81308   7 
   0  -8   0 12.2489  1.9314   4 
   0  -8   0 11.9608  2.2018   9 
   0   8   0 12.7753  1.9051   7 
   0   8   0 12.4847  1.7044  11 
  -1  -8   0 21.6213  2.8931   9 
   1  -8   0 16.2788  1.8828   4 
   1  -8   0 11.9657  2.0431   9 
  -1   8   0 17.7041  2.0345  11 
   1   8   0 16.6079  2.1064   7 
   1   8   0 13.7306  1.7473  11 
  -2  -8   0 35.6842  3.8749   9 
   2  -8   0 44.1137  3.4370   9 
  -2   8   0 39.6977  2.9658  11 
   2   8   0 38.6802  2.6782  11 
   2   8   0 36.6563  3.3619   4 
   2   8   0 41.4611  3.1567   7 
   3  -8   0 174.230   9.934   1 
  -3  -8   0 191.943  10.136   9 
   3   8   0 171.793   8.836   7 
   3   8   0 182.619   8.570   4 
   3   8   0 167.101   8.784  14 
  -3   8   0 173.997   8.402  11 
   4  -8   0 51.0740  3.7338   1 
  -4  -8   0 51.2389  4.0075   9 
   4   8   0 48.9899  3.2099   7 
   4   8   0 47.7784  3.3998  14 
  -4   8   0 44.8405  2.9520  11 
   5  -8   0 23.8257  2.0825   1 
  -5  -8   0 24.4794  2.4161   9 
   5   8   0 26.0094  2.2147  14 
   5   8   0 16.9676  1.6336   7 
   0  -9   0 0.75463 1.05374   9 
   0  -9   0 -0.1145  0.8711   4 
   0   9   0 -0.0431  0.8536   7 
   0   9   0 0.19276 0.67949  11 
   1  -9   0 56.0997  4.0132   9 
  -1  -9   0 54.7318  4.3047   9 
   1  -9   0 54.9237  3.1814   4 
  -1  -9   0 53.6242  3.8959   4 
   1   9   0 51.8057  3.2827  11 
   1   9   0 57.6721  3.7200   7 
  -1   9   0 62.0391  3.6055  11 
   2  -9   0 55.4085  3.7447   9 
  -2  -9   0 49.7892  4.0520   9 
   2   9   0 54.3039  3.4345   4 
   2   9   0 51.8486  3.4260   7 
   2   9   0 47.3392  3.0290  11 
  -2   9   0 52.1797  3.2657  11 
   3  -9   0 114.501   6.668   1 
  -3  -9   0 125.326   6.950   9 
  -3   9   0 120.708   5.799  11 
   3   9   0 116.303   6.112   7 
   3   9   0 119.052   5.683   4 
  -4  -9   0 16.5109  1.8531   9 
   4  -9   0 12.2389  1.4461   1 
  -4   9   0 10.6852  1.1563  11 
   4   9   0 10.4905  1.2370   7 
   0 -10   0 22.7472  1.6674   4 
   0 -10   0 20.9005  2.2145   9 
   0  10   0 22.3914  1.8941  11 
  -1 -10   0 36.2949  2.8576   9 
   1 -10   0 37.1345  2.7458   9 
  -1 -10   0 35.2256  2.5644   4 
   1  10   0 32.6129  2.4221   7 
   1  10   0 40.8952  2.6841   4 
  -1  10   0 40.4632  2.4591  11 
   1  10   0 42.3841  2.4254  11 
  -2 -10   0 57.0188  3.5128   4 
  -2 -10   0 57.6206  3.6952   9 
   2  10   0 53.6069  3.2316   7 
   2  10   0 58.9593  3.1555   4 
   2  10   0 58.4592  3.0412  11 
  -2  10   0 62.1691  3.1721  11 
  -3 -10   0 53.1642  3.2195   9 
  -5   0   1 62.1957  5.2263   8 
   4   0  -1 99.4027  6.7266  12 
  -4   0   1 85.2221  6.5986   8 
   4   0  -1 100.537   6.787   8 
   4   0  -1 105.632   5.634   2 
   3   0  -1 472.124  19.402   5 
   3   0  -1 432.020  25.783   8 
   3   0  -1 491.311  22.709   2 
   3   0  -1 424.509  26.220  12 
   2   0  -1 227.161  12.960   8 
   2   0  -1 223.033  11.346   2 
   2   0  -1 230.144   9.693   5 
   2   0  -1 223.619  13.173  12 
   1   0  -1 4168.40  225.95   8 
   1   0  -1 4101.18  200.49   2 
   1   0  -1 4018.08  230.87  12 
   0   0   1 -0.0046  0.0384   8 
   1   0   1 2167.13  116.76   8 
   1   0   1 2114.70   89.18   5 
   1   0   1 2134.31  104.04   2 
   2   0   1 483.783  23.734   2 
   2   0   1 470.174  20.391   5 
   2   0   1 491.924  26.984   8 
   3   0   1 640.099  31.447   2 
  -3   0  -1 612.904  26.958   5 
   3   0   1 642.480  35.835   8 
   3   0   1 653.788  27.037   5 
  -4   0  -1 386.320  18.006   5 
   4   0   1 438.524  21.099   2 
   4   0   1 431.578  24.412   8 
   6   0   1 232.306  10.934  10 
   7   1  -1 18.3183  2.3007   3 
   7   1  -1 19.0861  2.4800  13 
   6   1  -1 128.729   7.401   3 
   6   1  -1 128.593   6.833  10 
   6   1  -1 130.523   8.141  13 
   5   1  -1 74.4913  5.4810  13 
   5   1  -1 83.6622  5.0952   2 
   4  -1  -1 8.97619 0.98598   5 
   4  -1  -1 9.09939 1.54751  12 
   4  -1  -1 9.85628 1.18035   2 
  -4  -1   1 8.40421 1.69371   8 
   4  -1  -1 8.83527 1.54697   8 
   4   1  -1 7.99834 1.68148   8 
  -4   1   1 6.61806 1.44397   8 
   4   1  -1 9.84390 1.29070   2 
   3  -1  -1 355.388  19.364   8 
  -3  -1   1 328.781  14.471   5 
   3  -1  -1 352.610  14.635   5 
   3  -1  -1 346.724  16.946   2 
   3  -1  -1 329.087  19.656  12 
   3   1  -1 340.582  17.158   2 
   3   1  -1 324.534  19.873  12 
   3   1  -1 331.536  19.592   8 
   2  -1  -1 1644.38   97.83  12 
   2  -1  -1 1776.67   85.02   2 
   2  -1  -1 1701.11   73.16   5 
  -2  -1   1 1710.49   73.03   5 
   2  -1  -1 1737.69   95.71   8 
   2   1  -1 1794.22   96.00   8 
   2   1  -1 1849.41   85.24   2 
   2   1  -1 1786.15   98.10  12 
  -1  -1   1 1412.65   61.93   5 
   1  -1  -1 1531.66   82.91  12 
   1  -1  -1 1331.32   62.04   5 
  -1   1   1 1584.58   72.13   2 
  -1   1   1 1482.26   81.01   8 
   1   1  -1 1521.17   81.26   8 
   1   1  -1 1494.40   83.08  12 
   1   1  -1 1504.27   72.21   2 
   0  -1   1 1957.81   83.83   5 
   0  -1   1 2220.16  110.88   8 
   0   1   1 2064.09  110.72   8 
   0   1  -1 1975.05   97.44   2 
   0   1   1 1847.83   97.52   2 
   1  -1   1 1090.88   57.80   8 
  -1  -1  -1 1042.51   44.20   5 
   1   1   1 984.783  51.478   2 
   1   1   1 1074.26   58.00   8 
  -1   1  -1 1083.84   51.27   2 
   2  -1   1 983.552  55.007  12 
   2  -1   1 950.027  41.207   5 
   2  -1   1 981.172  47.749   2 
  -2  -1  -1 977.391  41.145   5 
   2  -1   1 992.664  54.002   8 
   2   1   1 1001.06   48.03   2 
   3  -1   1 159.080  10.090  12 
   3  -1   1 173.596   7.624   5 
   3  -1   1 168.270  10.192   8 
  -3  -1  -1 172.022   7.538   5 
   3  -1   1 181.359   8.697   2 
   3   1   1 165.148  10.436   8 
   3   1   1 162.384   8.929   2 
   4  -1   1 425.353  24.458   8 
   4  -1   1 428.217  18.361   5 
  -4  -1  -1 395.699  18.249   5 
   4   1   1 449.564  21.541   2 
   4   1   1 415.476  24.770   8 
   5   1   1 29.8514  3.3527  13 
   6   1   1 83.2522  5.1704  10 
   6   1   1 98.1894  6.3703  13 
   6   1   1 87.3943  5.7501   3 
   6   1   1 86.9373  5.2222  14 
   7   1   1 31.8966  3.0347   3 
   7   1   1 27.4707  2.7070  14 
   8   2  -1 39.4659  1.7068   6 
   8   2  -1 45.2104  2.7183   3 
   7   2  -1 25.8744  2.7220   3 
   7   2  -1 22.6736  2.6823  13 
   7   2  -1 23.5329  2.3907  14 
   6   2  -1 72.9570  5.3107  13 
   6   2  -1 61.1394  4.2838  14 
   6   2  -1 68.1972  4.8066   3 
   6   2  -1 71.2346  4.4804  10 
   5   2  -1 3.40511 1.05860   2 
   5   2  -1 2.82439 1.12043  10 
   5   2  -1 3.14864 1.31391  13 
   4  -2  -1 25.9356  1.7658   5 
  -4  -2   1 20.5835  2.8322   8 
   4   2  -1 19.0880  2.7243   8 
   4   2  -1 28.7370  2.2371   2 
   3  -2  -1 81.7201  5.5586  12 
   3  -2  -1 88.1783  4.2738   5 
   3   2  -1 83.0279  5.0480   2 
  -3   2   1 96.4330  4.8966   2 
   3   2  -1 85.7154  5.9785   8 
  -2  -2   1 317.410  14.124   5 
   2  -2  -1 333.924  18.901  12 
   2  -2  -1 331.907  14.310   5 
  -2   2   1 325.175  16.512   2 
   2   2  -1 353.394  18.972   8 
  -2   2   1 327.287  18.348   8 
   1  -2  -1 2269.77   94.71   5 
  -1  -2   1 2230.28  123.80   8 
   1  -2  -1 2426.59  126.39  12 
  -1  -2   1 2150.59   94.56   5 
   1   2  -1 2412.51  123.86   8 
   1   2  -1 2361.44  110.12   2 
  -1   2   1 2003.81  110.01   2 
   0  -2   1 5663.70  234.04   5 
   0  -2  -1 5522.43  234.29   5 
   0  -2  -1 5020.07  312.04  12 
   0  -2   1 6272.61  306.02   8 
   0   2  -1 5434.89  272.19   2 
   0   2   1 5494.14  304.65   8 
   0   2   1 5587.52  270.81   2 
   1  -2   1 1838.31   74.44   5 
   1  -2   1 1767.41   96.97   8 
  -1  -2  -1 1784.52   74.40   5 
   1   2   1 1810.79   97.39   8 
  -1   2  -1 1645.54   86.29   2 
   1   2   1 1825.72   86.61   2 
   2  -2   1 718.789  29.727   5 
  -2  -2  -1 698.440  29.652   5 
  -2   2  -1 671.539  34.261   2 
   2   2   1 709.004  34.654   2 
   2   2   1 708.609  39.155   8 
  -3  -2  -1 568.064  24.457   5 
   3  -2   1 575.602  24.522   5 
   3   2   1 579.249  32.623   8 
   3   2   1 567.274  28.655   2 
   4  -2   1 537.042  22.462   5 
   4   2   1 513.455  26.263   2 
   4   2   1 500.395  30.096   8 
   5  -2   1 47.0770  2.9963   5 
   5   2   1 53.1950  3.7648   2 
   5   2   1 47.7607  4.2575  13 
   5   2   1 52.7095  3.6122  10 
   6   2   1 4.77950 1.37729  14 
   6   2   1 0.97685 0.91524  10 
   6   2   1 3.53246 1.44109   3 
   6   2   1 2.47896 1.34518  13 
   7   2   1 15.0329  1.9906  14 
   7   2   1 18.0421  2.4519  13 
   7   2   1 19.6647  2.3722   3 
   8   2   1 12.3341  0.7646   6 
   8   2   1 14.0756  1.4721   3 
   8   3  -1 5.56917 0.50790   6 
   8   3  -1 3.54216 0.82583   3 
   7   3  -1 47.6889  2.2269   6 
   7   3  -1 49.4498  3.5342   3 
   7   3  -1 44.0241  3.1834  14 
   7   3  -1 43.4140  3.6333  13 
   6   3  -1 65.7797  4.5791  14 
   6   3  -1 73.0220  5.0358   3 
   6   3  -1 82.8609  5.7118  13 
   5   3  -1 103.289   5.530   7 
   5   3  -1 106.137   7.044  13 
   5   3  -1 101.326   5.787  10 
  -4  -3   1 211.071  13.432   8 
   4  -3  -1 218.863   9.751   5 
   4   3  -1 200.612  11.440   2 
   3  -3  -1 727.026  31.135   5 
  -3  -3   1 708.311  41.085   8 
   3   3  -1 709.927  36.313   2 
   3   3  -1 767.971  41.233   8 
  -2  -3   1 71.5562  3.5348   5 
   2  -3  -1 74.8324  3.7072   5 
  -2  -3   1 76.9795  4.9576   8 
   2   3  -1 70.6659  4.2717   2 
  -2   3   1 64.4934  4.1034   2 
   2   3  -1 74.1137  4.9529   8 
  -1  -3   1 949.663  41.460   5 
   1  -3  -1 1013.61   55.23  12 
  -1  -3   1 991.555  54.235   8 
  -1   3   1 973.984  48.210   2 
   1   3  -1 992.052  48.293   2 
   0  -3  -1 659.449  28.303   5 
   0  -3  -1 584.491  37.642  12 
   0  -3   1 712.847  36.600   8 
   0  -3   1 679.736  28.258   5 
   0  -3  -1 647.163  36.519   8 
   0   3  -1 671.042  32.700   2 
   0   3   1 702.708  32.836   2 
   1  -3   1 540.838  22.888   5 
  -1  -3  -1 506.477  22.847   5 
   1   3   1 534.321  26.612   2 
   1   3   1 563.515  29.874   8 
  -1   3  -1 530.702  26.275   2 
   2  -3   1 34.6116  2.0512   5 
  -2  -3  -1 37.6238  2.0739   5 
   2   3   1 29.5280  2.7260   8 
   2   3   1 32.4718  2.4011   2 
  -3  -3  -1 578.603  24.228   5 
   3  -3   1 567.110  24.236   5 
   3   3   1 557.041  32.166   8 
   3   3   1 542.528  28.292   2 
   4  -3   1 48.0185  2.7905   5 
   4   3   1 41.3001  4.0550   8 
   4   3   1 39.6830  3.2144   2 
   5  -3   1 43.4484  2.9369   5 
   5   3   1 48.8706  3.5558  10 
   5   3   1 50.6163  4.3414  13 
   6   3   1 174.872   9.568   3 
   6   3   1 176.965  10.701  13 
   6   3   1 174.512   9.041  14 
   6   3   1 174.014   8.843  10 
   7   3   1 17.6786  2.1369   3 
   7   3   1 12.3881  1.7378  14 
   7   3   1 9.61124 1.78722  13 
   8   3   1 24.0397  1.1504   6 
   8   3   1 25.3951  1.8363   3 
   7   4  -1 11.7546  1.8200  13 
   7   4  -1 17.4328  2.0184   3 
   7   4  -1 14.5210  1.8105  14 
   7   4  -1 15.0665  1.1760   6 
   6  -4  -1 45.9040  3.8288   1 
   6   4  -1 52.2930  3.8940   3 
   6   4  -1 47.5986  3.0848   7 
   6   4  -1 44.5347  4.0246  13 
   6   4  -1 38.8212  3.5829  14 
   5  -4  -1 281.229  15.731   1 
   5   4  -1 299.918  13.956  14 
   5   4  -1 291.379  13.614   7 
   5   4  -1 297.012  14.568   3 
   5   4  -1 307.927  16.591  13 
   4  -4  -1 3.88560 0.93452   5 
   4   4  -1 2.52917 1.22320  13 
   4   4  -1 2.79058 0.96726   2 
  -3  -4   1 73.3533  5.3359   8 
   3  -4  -1 66.2836  3.7896   5 
   3   4  -1 66.5015  4.4649   2 
  -2  -4   1 866.889  36.977   5 
  -2  -4   1 879.165  48.551   8 
   2  -4  -1 880.137  37.176   5 
   2   4  -1 853.570  43.158   2 
  -1  -4   1 1364.72   58.21   5 
  -1  -4   1 1378.49   75.94   8 
   1  -4  -1 1385.68   58.38   5 
   1   4  -1 1348.86   67.68   2 
  -1   4   1 1427.83   67.61   2 
   0  -4  -1 179.426  11.934  12 
   0  -4  -1 209.467   9.192   5 
   0  -4   1 202.758   9.088   5 
   0   4   1 207.604  10.484   2 
   0   4  -1 201.484  10.341   2 
  -1  -4  -1 22.0963  1.6953   5 
   1  -4   1 22.7263  1.6636   5 
   1   4   1 25.7452  1.9819   2 
  -2  -4  -1 263.749  11.800   5 
   2  -4   1 265.485  11.788   5 
   2   4   1 252.276  13.723   2 
   2   4   1 262.637  15.497   8 
   3  -4   1 531.270  23.501   5 
   3   4   1 549.253  31.212   8 
   4  -4   1 81.2914  4.5097   5 
   4   4   1 76.7339  5.3679   2 
   4   4   1 91.6202  6.1207  13 
   5  -4   1 99.3523  6.6771   1 
   5   4   1 110.635   6.119  10 
   5   4   1 101.999   6.174  14 
   5   4   1 106.909   7.409  13 
   5   4   1 103.013   6.501   3 
   5   4   1 115.937   5.834   7 
   6   4   1 77.1455  5.5919  13 
   6   4   1 67.7213  4.8989   3 
   6   4   1 72.2769  4.7611  14 
   7   4   1 54.6436  3.4470  14 
   7   4   1 49.0650  3.4820   3 
   7   4   1 50.1543  2.3791   6 
   7   4   1 51.3528  3.8360  13 
   7   5  -1 1.14548 0.69160  13 
   7   5  -1 1.02632 0.40881   6 
   7   5  -1 0.91654 0.71348   3 
   7   5  -1 1.47948 0.76485  14 
   6  -5  -1 12.4093  1.9778   1 
   6   5  -1 10.5767  1.9512  13 
   6   5  -1 11.2619  1.8635  14 
   6   5  -1 11.7413  1.8749   3 
   6   5  -1 10.9643  1.1742   6 
   6   5  -1 13.1248  1.4858   7 
   5  -5  -1 14.3320  2.4136   1 
   5   5  -1 14.8758  1.4504   6 
   5   5  -1 9.92465 1.53719   7 
   5   5  -1 12.1120  2.2755  13 
   5   5  -1 14.2565  2.2302   3 
   5   5  -1 12.3893  2.0894  14 
   4   5  -1 113.595   5.229   4 
   4   5  -1 112.316   7.416  13 
   4   5  -1 117.026   4.796   6 
   4   5  -1 105.501   6.007   7 
   3  -5  -1 57.5138  3.5007   5 
   3   5  -1 56.0083  4.0721   2 
   2  -5  -1 278.286  12.483   5 
   2   5  -1 262.840  14.333   2 
  -1  -5   1 269.341  12.114   5 
   1  -5  -1 266.736  12.268   5 
   1   5  -1 265.076  13.978   2 
   0  -5   1 571.413  24.441   5 
   0  -5  -1 573.407  24.561   5 
   0   5   1 542.465  28.208   2 
   1  -5   1 2.03141 0.64865   5 
  -1  -5  -1 1.35903 0.63190   5 
  -1  -5  -1 1.15945 0.88936  12 
   1   5   1 0.97249 0.64109   2 
   2  -5   1 114.602   5.829   5 
  -2  -5  -1 120.357   5.942   5 
   2   5   1 106.042   6.735   2 
   3  -5   1 131.720   6.411   5 
   3   5   1 115.823   7.428   2 
   4  -5   1 253.858  14.274   1 
   4   5   1 269.285  12.538   7 
   4   5   1 263.351  15.044  13 
   4   5   1 274.214  11.713   4 
   4   5   1 263.413  12.782  14 
   5  -5   1 27.8987  3.2443   1 
   5   5   1 26.6257  3.5140  13 
   5   5   1 31.5007  2.7089   7 
   5   5   1 32.0449  3.2580  14 
   5   5   1 24.9203  2.9810   3 
   6  -5   1 7.74521 1.57190   1 
   6   5   1 8.17962 1.65256   3 
   6   5   1 7.13837 1.55468  14 
   6   5   1 8.86562 1.86974  13 
   6   5   1 7.75058 1.00085   6 
   7   5   1 10.8846  0.9056   6 
   7   5   1 11.1770  1.4367  14 
   7   5   1 12.0058  1.4449   3 
   7   5   1 8.07964 1.34334  13 
   7   6  -1 4.55967 0.86220  14 
   7   6  -1 5.25622 0.84097   3 
   6  -6  -1 54.0255  3.7133   1 
   6   6  -1 48.4066  3.2734   3 
   6   6  -1 44.3315  3.5586  13 
   6   6  -1 46.7469  2.3405   6 
   6   6  -1 44.7004  2.8386   7 
   6   6  -1 49.9835  3.3922  14 
   5  -6  -1 7.05086 1.76058   1 
  -5  -6   1 7.11872 1.88855   9 
   5   6  -1 6.65429 1.00493   6 
   5   6  -1 4.51625 1.32801   3 
   5   6  -1 4.72787 1.10165   7 
   5   6  -1 6.08295 1.58696  13 
   5   6  -1 4.96402 1.38942  14 
   4  -6  -1 268.070  15.350   1 
  -4  -6   1 276.796  14.624   9 
   4   6  -1 285.411  12.536   4 
   4   6  -1 290.268  13.407   7 
   4   6  -1 296.972  13.665  14 
   3   6  -1 117.484   6.338   7 
   3   6  -1 117.242   6.189   4 
   2  -6  -1 78.3662  4.5895   5 
   2   6  -1 78.3211  5.1940   2 
   1  -6  -1 177.382   8.583   5 
  -1  -6   1 166.046   8.335   5 
   0  -6   1 27.9161  2.2414   5 
   0  -6  -1 27.7902  2.5804   5 
  -1  -6  -1 7.08994 1.28877   5 
   1  -6   1 6.99514 1.21947   5 
   1   6   1 7.46905 1.37501   2 
  -2  -6  -1 43.8294  4.3860  12 
   2  -6   1 45.1190  3.0578   5 
   2   6   1 45.5903  3.6036   2 
   3  -6   1 115.932   7.736   1 
  -3  -6  -1 136.484   8.109   9 
   3   6   1 130.974   6.915   7 
   3   6   1 138.211   6.901   4 
   4  -6   1 133.262   8.498   1 
  -4  -6  -1 139.491   8.689   9 
   4   6   1 130.763   8.838  13 
   4   6   1 151.222   7.929  14 
   4   6   1 141.928   6.545   4 
   4   6   1 154.938   7.514   7 
   5  -6   1 4.06714 1.31040   1 
  -5  -6  -1 4.99124 1.77790   9 
   5   6   1 6.45481 1.75645  13 
   5   6   1 6.02648 1.21066   7 
   5   6   1 3.38061 1.32366   3 
   5   6   1 6.52493 1.04095   6 
   5   6   1 4.83697 1.48625  14 
   6  -6   1 33.7989  2.7031   1 
  -6  -6  -1 33.4582  3.2221   9 
   6   6   1 26.2309  2.8486  13 
   6   6   1 27.9895  2.0660   7 
   6   6   1 32.2073  1.8255   6 
   6   6   1 29.6275  2.7061   3 
   6   6   1 38.0679  2.8210  14 
   7   6   1 3.51142 0.77905  14 
   6  -7  -1 22.6086  1.9652   1 
   6   7  -1 20.6857  1.9424  14 
   6   7  -1 17.7891  1.4606   7 
  -5  -7   1 22.1621  2.6629   9 
   5  -7  -1 25.9081  2.8218   1 
   5   7  -1 24.8045  2.2040   7 
   5   7  -1 23.8771  2.5698  14 
  -4  -7   1 82.1622  5.7787   9 
   4  -7  -1 85.7765  5.7817   1 
   4   7  -1 76.2760  3.8210   4 
   4   7  -1 85.2827  4.8674   7 
   4   7  -1 82.4179  5.1164  14 
   3  -7  -1 7.66872 1.63796   9 
  -3  -7   1 6.52562 1.91827   9 
   3  -7  -1 4.88397 1.60463   1 
   3   7  -1 6.01424 1.35700   4 
   3   7  -1 4.83984 1.10320  11 
   3   7  -1 5.54149 1.26982   7 
   3   7  -1 13.3580  2.0181  14 
   2  -7  -1 158.636   7.260   4 
  -2  -7   1 157.855   9.000   9 
   2  -7  -1 139.374   8.858   1 
   2  -7  -1 144.921   8.275   9 
   2   7  -1 148.931   7.884   7 
   2   7  -1 162.483   7.269  11 
   2   7  -1 149.214   7.880  14 
   2   7  -1 157.566   8.198   4 
   1   7  -1 0.95387 0.67899  11 
  -1   7   1 0.83482 0.96803   7 
   1   7  -1 1.11401 0.93240   7 
   0   7   1 41.9002  2.9033  11 
   0   7  -1 42.8954  2.8964  11 
   0   7   1 45.4062  3.6961   7 
  -1  -7  -1 2.13843 1.49447   9 
   1  -7   1 4.62010 1.20218   4 
   1   7   1 4.32553 1.18929   7 
   1   7   1 3.89968 1.04478  11 
  -1   7  -1 4.81322 1.19363  11 
  -2  -7  -1 287.202  14.801   9 
   2  -7   1 291.153  12.733   4 
   2  -7   1 291.668  14.099   9 
   2  -7   1 264.458  14.949   1 
   2   7   1 279.949  13.794   4 
   2   7   1 288.017  13.537   7 
   2   7   1 285.294  12.384  11 
   3  -7   1 1.28446 1.13275   9 
  -3  -7  -1 5.42496 1.92419   9 
   3  -7   1 2.40461 1.28558   1 
   3   7   1 6.16382 1.58361  14 
   3   7   1 3.47545 1.16008   7 
   3   7   1 0.88623 1.04696   4 
  -4  -7  -1 46.9964  4.6009   9 
   4  -7   1 32.6683  3.5410   1 
   4   7   1 41.9537  3.0911   7 
   4   7   1 43.8532  3.8297  14 
  -5  -7  -1 16.5784  2.4812   9 
   5  -7   1 15.6667  2.0566   1 
   5   7   1 15.8460  1.7211   7 
   5   7   1 15.3873  2.0230  14 
   6  -7   1 45.3132  2.8656   1 
  -6  -7  -1 36.9901  2.8914   9 
   6   7   1 37.3144  2.2916   7 
   6   7   1 42.6342  2.7373  14 
  -5  -8   1 15.0437  1.8576   9 
   5  -8  -1 16.1676  1.8283   1 
   5   8  -1 12.3534  1.3133   7 
   4  -8  -1 14.2430  2.0653   1 
  -4  -8   1 13.1847  2.0945   9 
   4   8  -1 14.3991  1.7135   7 
   4   8  -1 11.5031  1.7320  14 
  -4   8   1 12.4230  1.6282  11 
   3  -8  -1 32.1811  3.2777   1 
  -3  -8   1 22.7248  3.0538   9 
   3   8  -1 31.0271  2.2457  11 
   3   8  -1 29.6043  2.7576   7 
   3   8  -1 28.7682  2.3077   4 
   2  -8  -1 178.408   9.106   9 
  -2  -8   1 165.103   9.558   9 
  -2   8   1 169.623   8.257  11 
   2   8  -1 166.129   8.543   7 
   2   8  -1 164.624   7.871  11 
   2   8  -1 165.140   8.651   4 
   1  -8  -1 8.99267 1.82510   9 
   1  -8  -1 6.76116 1.34667   4 
  -1  -8   1 7.09644 1.85735   9 
   1   8  -1 6.31528 1.22699  11 
  -1   8   1 8.38741 1.54623  11 
   1   8  -1 6.69661 1.39879   7 
   0  -8  -1 91.7657  6.1474   9 
   0  -8   1 88.4162  6.0459   9 
   0  -8   1 97.3940  5.6094   4 
   0   8  -1 94.9337  5.1160  11 
   0   8   1 93.3761  5.5894   7 
   0   8   1 99.3135  5.2200  11 
   1  -8   1 97.4269  5.3859   4 
  -1  -8  -1 97.3743  6.5225   9 
   1  -8   1 98.8212  6.1538   9 
  -1   8  -1 99.1475  5.3492  11 
   1   8   1 106.237   5.256  11 
   1   8   1 91.6417  5.7075   7 
   2  -8   1 300.102  14.583   9 
  -2  -8  -1 290.612  15.227   9 
   2   8   1 278.915  14.097   4 
   2   8   1 309.897  12.923  11 
   2   8   1 306.279  14.040   7 
  -2   8  -1 282.548  13.085  11 
   3  -8   1 115.161   6.937   1 
  -3  -8  -1 126.210   7.430   9 
   3   8   1 109.668   6.190   7 
  -3   8  -1 107.612   5.775  11 
   3   8   1 113.378   5.896   4 
  -4  -8  -1 31.7575  3.4609   9 
   4  -8   1 38.6470  3.0959   1 
   4   8   1 36.3643  2.8524  14 
   4   8   1 37.9193  2.7172   7 
  -5  -8  -1 14.0229  1.8261   9 
   5  -8   1 10.2192  1.3963   1 
   5   8   1 11.6226  1.2506   7 
   5   8   1 10.9154  1.4827  14 
   4  -9  -1 18.4496  1.8266   1 
  -4  -9   1 17.6033  1.9513   9 
   4   9  -1 18.7563  1.6376   7 
  -4   9   1 20.4665  1.6399  11 
  -3  -9   1 45.2584  3.4428   9 
   3   9  -1 40.2548  2.7923   7 
   3   9  -1 41.8565  2.4590   4 
   3   9  -1 42.8609  2.5595  11 
  -3   9   1 40.7685  2.7390  11 
   2  -9  -1 58.5288  3.9086   9 
  -2  -9   1 57.6264  4.3243   9 
   2   9  -1 58.8400  3.3344  11 
   2   9  -1 53.1361  3.5175   4 
   2   9  -1 56.3266  3.6093   7 
  -2   9   1 58.7730  3.6003  11 
   1  -9  -1 44.8422  2.7111   4 
   1  -9  -1 49.4512  3.6205   9 
  -1  -9   1 39.2004  3.7570   9 
  -1  -9   1 44.7900  3.3922   4 
   1   9  -1 40.2452  2.7861  11 
  -1   9   1 38.9261  2.9264  11 
   1   9  -1 45.3441  3.1300   7 
   0  -9   1 35.9937  2.7646   4 
   0  -9  -1 31.2428  2.8552   4 
   0  -9  -1 38.7389  3.5557   9 
   0  -9   1 34.2753  3.3457   9 
   0   9   1 35.0327  2.5553  11 
   0   9  -1 31.9248  2.4748  11 
   0   9   1 30.2374  2.8366   7 
  -1  -9  -1 32.0096  3.0507   4 
   1  -9   1 34.7127  2.2554   4 
   1  -9   1 33.9862  3.2123   9 
  -1  -9  -1 35.2438  3.4984   9 
   1   9   1 36.1670  2.8440   7 
  -1   9  -1 31.3599  2.7412  11 
   1   9   1 36.6259  2.5087  11 
   2  -9   1 6.04527 1.35768   9 
  -2  -9  -1 6.74247 1.76558   9 
   2   9   1 7.71224 1.41439   4 
  -2   9  -1 5.02730 1.08832  11 
   2   9   1 6.15074 1.28693   7 
   2   9   1 6.08082 1.07127  11 
   3  -9   1 152.251   8.173   1 
  -3  -9  -1 159.892   8.400   9 
   3   9   1 148.418   6.987   4 
   3   9   1 150.327   7.467   7 
  -3   9  -1 144.386   6.921  11 
   4  -9   1 42.7722  2.8080   1 
  -4  -9  -1 41.7884  3.0310   9 
   4   9   1 38.1572  2.4603   7 
  -3 -10   1 37.9356  2.5293   9 
  -2 -10   1 36.1146  2.6241   9 
  -2 -10   1 32.5427  2.4302   4 
   2  10  -1 30.7158  2.1473   7 
  -2  10   1 31.7078  2.1239  11 
   2  10  -1 32.7334  2.0614  11 
   2  10  -1 34.7319  2.1015   4 
  -1 -10   1 24.7564  2.4689   9 
  -1 -10   1 30.0818  2.2272   4 
   1 -10  -1 28.9630  2.3396   9 
   1  10  -1 27.8432  1.9766  11 
   1  10  -1 29.8808  2.2118   4 
  -1  10   1 29.6760  2.0712  11 
   0 -10  -1 20.3157  2.1786   9 
   0 -10   1 21.0126  2.1894   9 
   0 -10  -1 22.4298  1.6893   4 
   0 -10   1 24.8760  1.6860   4 
   0  10  -1 20.9355  1.8441  11 
   0  10   1 23.4497  1.9655  11 
  -1 -10  -1 24.6905  2.4387   9 
  -1 -10  -1 21.9496  2.0196   4 
   1 -10   1 24.9899  2.3100   9 
   1  10   1 23.3659  2.0484   7 
   1  10   1 23.1039  1.7488  11 
  -1  10  -1 24.7544  1.8074  11 
   1  10   1 21.2757  2.0697   4 
  -2 -10  -1 9.25335 1.41344   9 
  -2 -10  -1 11.5951  1.5024   4 
   2  10   1 11.0878  1.2880   7 
   2  10   1 11.3474  1.1649   4 
  -2  10  -1 10.9652  1.1845  11 
  -5   0   2 2.31192 1.29282   8 
   5   0  -2 1.28152 0.70984   2 
   4   0  -2 319.743  15.954   2 
   4   0  -2 297.023  18.631  12 
  -4   0   2 316.201  18.446   8 
   3   0  -2 211.280  10.975   2 
   3   0  -2 222.386   9.313   5 
  -3   0   2 206.475  12.640   8 
   3   0  -2 216.703  12.674   8 
   3   0  -2 212.189  12.874  12 
   2   0  -2 3034.94  145.99   2 
   2   0  -2 2890.92  167.99  12 
  -2   0   2 2993.33  164.33   8 
   2   0  -2 3113.34  164.35   8 
   1   0  -2 378.779  22.138  12 
  -1   0   2 405.636  21.694   8 
   2   0   2 202.157   9.056   5 
   2   0   2 211.910  10.523   2 
   2   0   2 213.479  12.163   8 
   3   0   2 12.4045  1.8383   8 
  -3   0  -2 15.9953  1.1376   5 
   3   0   2 17.8988  1.2231   5 
   3   0   2 19.6729  1.4204   2 
   4   0   2 319.428  18.359   8 
  -4   0  -2 293.561  13.378   5 
   6   0   2 5.97075 1.47069  10 
   6   0   2 4.59639 1.34980  14 
   7   1  -2 13.0874  1.9754   3 
   7   1  -2 11.2156  1.9340  13 
   6   1  -2 3.04677 1.28610  13 
   6   1  -2 2.33011 1.30828   3 
   5   1  -2 108.407   6.998  13 
   5   1  -2 112.368   6.583   2 
   4  -1  -2 465.858  22.169   2 
  -4  -1   2 445.266  25.639   8 
   4  -1  -2 416.291  25.713  12 
   4   1  -2 431.727  25.999  12 
   4   1  -2 432.125  22.289   2 
  -4   1   2 453.574  25.323   8 
  -4   1   2 436.522  22.136   2 
   3  -1  -2 60.6669  3.0744   5 
   3  -1  -2 61.5534  4.3147  12 
   3  -1  -2 64.5926  3.5900   2 
  -3  -1   2 62.5101  4.4773   8 
  -3   1   2 59.2693  4.2050   8 
   3   1  -2 62.9949  4.4827   8 
   3   1  -2 68.3880  3.7881   2 
   3   1  -2 59.5977  4.4629  12 
  -2  -1   2 198.707   8.827   5 
   2  -1  -2 201.612  12.112  12 
   2  -1  -2 199.687   9.000   5 
   2  -1  -2 216.004  10.462   2 
  -2   1   2 225.279  10.492   2 
   2   1  -2 218.453  12.100   8 
   2   1  -2 183.874  10.523   2 
  -2   1   2 218.183  11.851   8 
   2   1  -2 211.711  12.309  12 
  -1  -1   2 2240.20  122.44   8 
   1  -1  -2 2347.20  125.09  12 
   1  -1  -2 2141.27   93.54   5 
  -1   1   2 2266.90  108.80   2 
   1   1  -2 2174.05  125.17  12 
   1   1  -2 2178.57  108.80   2 
  -1   1   2 2344.61  122.25   8 
   0  -1  -2 476.534  31.501  12 
   0  -1   2 608.627  30.875   8 
   0  -1   2 567.068  23.501   5 
   0  -1  -2 564.196  23.566   5 
   0   1   2 595.673  30.767   8 
   0   1  -2 546.317  27.254   2 
   1  -1   2 389.165  15.945   5 
  -1  -1  -2 358.704  15.905   5 
   1  -1   2 382.461  20.816   8 
   1   1   2 376.343  20.994   8 
   1   1   2 372.725  18.577   2 
   2  -1   2 458.711  19.180   5 
  -2  -1  -2 446.575  19.119   5 
   2  -1   2 434.404  22.039   2 
   2  -1   2 463.557  25.213   8 
   2   1   2 451.021  22.368   2 
  -3  -1  -2 504.781  21.385   5 
   3  -1   2 499.486  21.438   5 
   3  -1   2 508.973  28.353   8 
   3   1   2 497.661  28.602   8 
   3   1   2 492.640  25.021   2 
   4  -1   2 643.266  26.596   5 
  -4  -1  -2 587.507  26.491   5 
   4  -1   2 598.563  35.177   8 
   4   1   2 660.432  31.072   2 
   4   1   2 603.971  35.531   8 
  -5   1  -2 23.3383  2.0381   5 
   5   1   2 25.8272  3.0826  13 
   6   1   2 158.053   8.524  14 
   6   1   2 169.599   9.255   3 
   6   1   2 169.211   8.506  10 
   6   1   2 177.120  10.250  13 
   7   1   2 83.9515  5.1570   3 
   7   1   2 86.3759  4.8540  10 
   7   1   2 75.6588  4.7406  14 
   8   2  -2 0.54176 0.26752   6 
   8   2  -2 0.83096 0.69887   3 
   7   2  -2 29.7921  2.9076   3 
   7   2  -2 26.8646  2.9409  13 
   6   2  -2 69.3425  4.7268   3 
   6   2  -2 62.1580  4.9297  13 
   6   2  -2 62.5847  4.1899  14 
   5   2  -2 29.3931  2.5502   2 
   5   2  -2 26.2766  3.1103  13 
   5   2  -2 25.5679  2.5972  10 
  -4  -2   2 54.8536  4.6713   8 
   4  -2  -2 59.0805  3.1530   5 
   4   2  -2 58.0102  3.8314   2 
   3  -2  -2 491.683  27.309  12 
  -3  -2   2 452.764  27.098   8 
   3  -2  -2 482.498  20.418   5 
  -3   2   2 469.079  23.688   2 
   3   2  -2 476.907  23.889   2 
  -2  -2   2 1687.47   75.35   5 
   2  -2  -2 1830.47   75.61   5 
  -2  -2   2 1775.94   99.04   8 
   2  -2  -2 1834.36  100.94  12 
   2   2  -2 1874.13   88.00   2 
   2   2  -2 1826.38  101.31  12 
  -2   2   2 1823.55   98.50   8 
  -2   2   2 1780.95   87.88   2 
  -1  -2   2 2095.80  111.32   8 
   1  -2  -2 2031.53   85.15   5 
  -1  -2   2 1919.05   84.94   5 
   1  -2  -2 2158.06  113.66  12 
  -1   2   2 2067.40  111.10   8 
   1   2  -2 2118.98   98.96   2 
  -1   2   2 1851.46   98.97   2 
   0  -2   2 1222.28   62.99   8 
   0  -2   2 1185.37   48.19   5 
   0  -2  -2 988.619  64.458  12 
   0   2  -2 1162.24   55.92   2 
   0   2   2 1162.23   56.12   2 
   0   2   2 1177.21   62.90   8 
  -1  -2  -2 3808.48  152.71   5 
   1  -2   2 3768.52  200.22   8 
   1  -2   2 3572.75  152.66   5 
   1   2   2 3617.11  177.63   2 
   1   2   2 3733.84  199.77   8 
  -1   2  -2 3454.57  177.80   2 
   2  -2   2 1109.49   61.82   8 
  -2  -2  -2 1145.70   47.38   5 
   2  -2   2 1140.85   47.39   5 
   2   2   2 1122.54   62.30   8 
   2   2   2 1107.92   55.20   2 
   3  -2   2 379.870  16.114   5 
  -3  -2  -2 378.018  16.105   5 
   3   2   2 347.856  21.538   8 
   3   2   2 370.449  18.867   2 
  -4  -2  -2 47.1088  2.8397   5 
   4  -2   2 47.0021  2.8006   5 
   4   2   2 48.9206  3.4311   2 
   4   2   2 49.5005  4.3594   8 
   5  -2   2 25.0802  1.9723   5 
   5   2   2 29.8390  2.8350  10 
  -5   2  -2 19.6773  1.9356   5 
   5   2   2 26.9199  3.2347  13 
   6   2   2 78.0839  4.9950  14 
   6   2   2 78.6680  5.3855   3 
   6   2   2 79.6211  4.9553  10 
   6   2   2 78.2226  5.8481  13 
   7   2   2 30.0814  3.0066   3 
   7   2   2 24.6894  2.9834  13 
   7   2   2 29.1082  2.7425  14 
   8   2   2 3.86250 0.82747  14 
   8   2   2 5.04377 0.95429   3 
   8   2   2 4.41266 0.46595   6 
   8   3  -2 36.1923  2.2748   3 
   8   3  -2 32.5881  1.4585   6 
   7   3  -2 7.70654 1.61275  13 
   7   3  -2 8.45866 0.88059   6 
   7   3  -2 6.04518 1.28028  14 
   7   3  -2 6.87486 1.47491   3 
   6   3  -2 156.143   8.177  14 
   6   3  -2 168.838   7.908   7 
   6   3  -2 159.542   8.736   3 
   6   3  -2 148.517   9.629  13 
   5   3  -2 95.7017  5.2053   7 
   5   3  -2 97.1002  6.6329  13 
   4  -3  -2 34.0171  2.2658   5 
  -4  -3   2 33.3615  3.4190   8 
   4   3  -2 33.4044  2.7186   2 
  -3  -3   2 558.096  32.324   8 
   3  -3  -2 587.494  24.471   5 
   3   3  -2 555.466  28.517   2 
   2  -3  -2 17.5977  1.4015   5 
   2  -3  -2 20.4501  1.6489  12 
  -2  -3   2 21.3845  1.9659   8 
   2   3  -2 17.6080  1.5894   2 
  -2   3   2 18.1437  1.6288   2 
  -1  -3   2 767.806  33.511   5 
   1  -3  -2 777.879  33.724   5 
   1  -3  -2 839.773  44.763  12 
  -1  -3   2 807.730  43.928   8 
   1   3  -2 804.529  39.065   2 
  -1   3   2 766.940  39.110   2 
   0  -3   2 34.6926  1.8487   5 
   0  -3  -2 28.9955  2.4292  12 
   0   3   2 29.5013  2.0923   8 
   0   3   2 33.6733  2.1746   2 
   0   3  -2 31.1721  1.9447   2 
  -1  -3  -2 302.895  13.059   5 
   1  -3   2 298.326  12.981   5 
   1   3   2 293.549  15.149   2 
   1   3   2 295.345  16.965   8 
  -2  -3  -2 1193.71   50.16   5 
   2  -3   2 1240.20   50.15   5 
   2   3   2 1164.41   65.78   8 
   2   3   2 1149.27   58.38   2 
  -3  -3  -2 580.260  24.812   5 
   3  -3   2 576.751  24.751   5 
   3   3   2 556.909  28.915   2 
   3   3   2 580.907  32.931   8 
   4  -3   2 17.2209  1.6800   5 
   4   3   2 15.0841  1.9523   2 
   4   3   2 17.4159  2.7995   8 
   5   3   2 58.7999  4.0311  10 
   5   3   2 60.2251  4.1504  14 
   5   3   2 60.5086  4.9897  13 
   6   3   2 62.6733  4.3196  10 
   6   3   2 63.6501  4.3820  14 
   6   3   2 71.1188  4.8952   3 
   6   3   2 58.0277  5.0101  13 
   7   3   2 13.2165  1.7919  14 
   7   3   2 12.5386  1.9140   3 
   7   3   2 13.9359  2.0855  13 
   8   3   2 21.0683  1.6194   3 
   8   3   2 19.0755  0.9715   6 
   7   4  -2 3.13006 1.06900   3 
   7   4  -2 3.31220 0.57244   6 
   7   4  -2 2.77476 0.95747  14 
   7   4  -2 2.26817 0.97308  13 
   6  -4  -2 12.9334  2.2354   1 
   6   4  -2 13.6469  2.3352  13 
   6   4  -2 11.3647  1.1865   6 
   6   4  -2 12.2444  1.9409  14 
   6   4  -2 12.8067  2.1091   3 
   6   4  -2 11.3653  1.5150   7 
   5  -4  -2 168.062  10.233   1 
   5   4  -2 174.172   9.428   3 
   5   4  -2 180.416   8.709   7 
   5   4  -2 192.306  10.815  13 
   5   4  -2 169.117   8.928  14 
   4  -4  -2 55.1299  3.3934   5 
   4   4  -2 62.4308  4.6078  13 
   4   4  -2 54.9533  4.0520   2 
   3  -4  -2 52.6785  3.0958   5 
  -3  -4   2 53.3976  4.2989   8 
   3   4  -2 48.2141  3.5525   2 
   2  -4  -2 475.370  20.121   5 
  -2  -4   2 453.679  26.149   8 
   2   4  -2 454.221  23.230   2 
  -2   4   2 452.920  23.163   2 
  -1  -4   2 142.537   8.313   8 
   1  -4  -2 144.118   6.673   5 
   1  -4  -2 137.639   8.337  12 
  -1  -4   2 131.296   6.378   5 
  -1   4   2 138.252   7.497   2 
   1   4  -2 133.279   7.426   2 
   0  -4  -2 169.347   7.713   5 
   0  -4   2 161.843   7.509   5 
   0  -4  -2 141.865   9.943  12 
   0   4   2 180.301   8.839   2 
   0   4  -2 165.878   8.514   2 
  -1  -4  -2 349.570  15.607   5 
   1  -4   2 346.364  15.471   5 
   1   4   2 363.150  18.101   2 
   2  -4   2 329.505  14.821   5 
  -2  -4  -2 344.810  14.982   5 
   2   4   2 318.251  17.325   2 
   2   4   2 346.914  19.618   8 
   3  -4   2 79.0025  4.2714   5 
  -3  -4  -2 82.8461  4.4417   5 
   3   4   2 83.2420  6.0841   8 
   3   4   2 73.0405  5.0416   2 
   4  -4   2 265.327  12.444   5 
   4   4   2 277.858  15.282  13 
   5  -4   2 51.0309  4.0526   1 
   5   4   2 49.8845  4.1393   3 
   5   4   2 55.3923  4.7425  13 
   5   4   2 48.6265  4.1503  10 
   5   4   2 51.3089  3.9410  14 
   6   4   2 89.1784  6.4191  13 
   6   4   2 90.9153  5.7610   3 
   6   4   2 91.5816  5.5801  14 
   7   4   2 29.5849  1.5884   6 
   7   4   2 26.1983  2.8111  13 
   7   4   2 27.2308  2.6403   3 
   7   4   2 27.1346  2.5479  14 
   7   5  -2 5.54181 1.06825   3 
   7   5  -2 5.50225 0.65772   6 
   7   5  -2 5.83047 1.08672  14 
   7   5  -2 3.71441 0.96136  13 
   6  -5  -2 13.9206  2.1522   1 
   6   5  -2 16.9360  1.4003   6 
   6   5  -2 19.7941  2.3207  14 
   6   5  -2 14.1802  2.2494  13 
   6   5  -2 11.9387  1.8502   3 
   6   5  -2 13.8494  1.5955   7 
   5  -5  -2 46.2087  4.1719   1 
   5   5  -2 53.3463  3.8184  14 
   5   5  -2 46.5007  3.7250   3 
   5   5  -2 50.2844  4.2541  13 
   5   5  -2 46.9881  3.2645   7 
   5   5  -2 48.3307  2.5983   6 
   4   5  -2 43.8441  2.4735   6 
   4   5  -2 45.3243  3.2541   7 
   4   5  -2 47.7518  2.4692   4 
   4   5  -2 45.3536  3.9467  13 
   3  -5  -2 39.5370  2.7766   5 
   3   5  -2 41.8252  3.2479   2 
   2  -5  -2 394.082  17.710   5 
   2   5  -2 397.033  20.400   2 
  -1  -5   2 365.964  15.903   5 
   1  -5  -2 357.598  16.164   5 
  -1   5   2 360.249  18.463   2 
   1   5  -2 353.841  18.386   2 
   0  -5  -2 80.9555  4.4270   5 
   0  -5  -2 79.9044  5.5912  12 
   0  -5   2 79.4191  4.2218   5 
   0   5   2 77.5430  4.8651   2 
   1  -5   2 507.043  21.433   5 
  -1  -5  -2 525.353  21.681   5 
  -1  -5  -2 457.156  28.693  12 
   1   5   2 469.366  24.890   2 
  -2  -5  -2 42.1320  2.8661   5 
   2  -5   2 40.9141  2.6699   5 
   2   5   2 38.9649  3.1634   2 
   3  -5   2 102.381   5.419   5 
   3   5   2 91.0254  6.3302   2 
   3   5   2 117.071   7.042  13 
   4  -5   2 37.5598  3.5461   1 
   4   5   2 42.7174  2.3447   4 
   4   5   2 42.8981  3.8531  14 
   4   5   2 46.5520  4.7357  13 
   4   5   2 42.3180  3.1483   7 
   4   5   2 46.6895  3.5173  10 
   5  -5   2 95.8701  6.2128   1 
   5   5   2 94.0816  6.0235   3 
   5   5   2 89.6174  6.7387  13 
   5   5   2 105.625   6.011  14 
   5   5   2 93.4292  5.2903   7 
   6  -5   2 45.4618  3.4409   1 
   6   5   2 41.4041  3.8092  13 
   6   5   2 48.1183  2.4522   6 
   6   5   2 52.3483  3.6539  14 
   6   5   2 41.8465  3.4260   3 
   7   5   2 1.79113 0.43597   6 
   7   5   2 1.35868 0.74192  13 
   7   5   2 2.35270 0.83412  14 
   7   5   2 1.09067 0.73765   3 
   7   6  -2 25.0313  1.7990   3 
   7   6  -2 28.2015  1.8788  14 
   6  -6  -2 80.4262  5.1463   1 
   6   6  -2 79.6332  3.3797   6 
   6   6  -2 72.8961  4.1410   7 
   6   6  -2 82.6228  4.6095   3 
   6   6  -2 72.2458  5.0311  13 
   6   6  -2 82.2180  4.6329  14 
   5  -6  -2 98.4617  6.6722   1 
   5   6  -2 101.826   5.521   7 
   5   6  -2 102.200   4.384   6 
   5   6  -2 107.650   6.060  14 
   5   6  -2 97.8397  6.5673  13 
   4  -6  -2 170.208  10.100   1 
  -4  -6   2 157.526   9.453   9 
   4   6  -2 167.309   7.662   4 
   4   6  -2 179.077   8.609   7 
   4   6  -2 166.641   8.786  14 
   3   6  -2 159.436   8.017   7 
   3   6  -2 160.154   7.810   4 
   3   6  -2 151.317   7.281  11 
   2  -6  -2 116.718   6.256   5 
   2   6  -2 115.661   7.008   2 
   1  -6  -2 21.3286  2.2983   5 
   0  -6   2 335.634  15.007   5 
   0  -6  -2 337.151  15.324   5 
   0   6   2 321.452  17.378   2 
   1  -6   2 17.5527  1.8606   5 
  -1  -6  -2 13.4552  1.8003   5 
   1   6   2 17.3732  2.1993   2 
  -2  -6  -2 65.3803  4.1257   5 
   2  -6   2 63.8677  3.8658   5 
  -2  -6  -2 61.3255  5.4676  12 
   3  -6   2 24.2290  2.9280   1 
   3  -6   2 23.8823  2.6852   9 
   3   6   2 21.7435  2.3289   7 
   3   6   2 22.5477  2.4080   4 
   4  -6   2 2.73397 1.32890   1 
   4   6   2 4.69392 1.49127  14 
   4   6   2 3.74990 1.11823   7 
   4   6   2 2.38341 1.40790  13 
   4   6   2 2.27652 0.66225   4 
   5  -6   2 86.0562  5.4894   1 
  -5  -6  -2 76.3515  5.7882   9 
   5   6   2 77.1563  5.7480  13 
   5   6   2 75.3643  5.0151   3 
   5   6   2 83.9966  5.2367  14 
   5   6   2 82.0215  4.6356   7 
   5   6   2 83.1203  3.8240   6 
   6  -6   2 21.3917  2.1569   1 
  -6  -6  -2 14.6107  2.2621   9 
   6   6   2 16.0587  1.8961   3 
   6   6   2 20.3476  1.5002   6 
   6   6   2 20.9108  2.2617  14 
   6   6   2 16.1075  2.2202  13 
   6  -7  -2 32.1621  2.4924   1 
   6   7  -2 33.8903  2.3315  14 
   6   7  -2 27.7469  1.9284   7 
   5  -7  -2 0.64531 0.93160   1 
   5   7  -2 3.74141 0.92797   7 
   5   7  -2 2.98154 1.12815  14 
  -4  -7   2 150.702   8.766   9 
   4  -7  -2 151.871   9.235   1 
   4   7  -2 154.229   8.162  14 
   4   7  -2 160.429   7.959   7 
   3  -7  -2 456.353  23.691   1 
  -3  -7   2 449.240  22.220   9 
   3   7  -2 484.476  20.733   4 
   3   7  -2 441.531  20.766   7 
   3   7  -2 463.977  20.712  14 
   3   7  -2 466.551  19.447  11 
   2  -7  -2 269.126  11.752   4 
  -2  -7   2 263.550  13.506   9 
   2   7  -2 259.522  12.326   7 
   2   7  -2 248.555  12.195  14 
   2   7  -2 247.461  12.504   4 
   2   7  -2 261.446  11.453  11 
  -1  -7   2 3.74760 1.37096   9 
   1   7  -2 3.04496 0.94651  11 
  -1   7   2 2.69242 1.13459   7 
   1   7  -2 1.58810 1.00614   7 
   0  -7   2 21.9021  2.4876   4 
   0   7   2 25.5977  2.7380   7 
   0   7   2 30.9927  2.5603  11 
   0   7  -2 20.0254  2.1270  11 
   1  -7   2 78.5411  4.6314   4 
  -1  -7  -2 79.2943  5.7654   9 
   1  -7   2 83.3643  5.2501   9 
   1   7   2 81.0118  4.4053  11 
   1   7   2 78.6718  4.9296   7 
  -1   7  -2 79.7312  4.4799  11 
  -2  -7  -2 68.0919  5.2553   9 
   2  -7   2 64.3226  3.3825   4 
   2  -7   2 64.7583  4.4102   9 
   2  -7   2 64.9751  4.5854   1 
   2   7   2 58.0959  4.1329   7 
   2   7   2 60.0271  4.5199   4 
  -2   7  -2 58.8738  3.7431  11 
   3  -7   2 11.0940  2.0258   1 
  -3  -7  -2 20.8209  3.1339   9 
   3   7   2 12.4066  1.8371   4 
   3   7   2 15.4068  2.1599  14 
   3   7   2 12.3418  1.8596   7 
   4  -7   2 61.9530  4.5027   1 
  -4  -7  -2 63.3482  5.1002   9 
   4   7   2 57.9505  3.9006   7 
   4   7   2 61.2808  4.2653  14 
   5  -7   2 10.2641  1.6430   1 
  -5  -7  -2 10.7398  2.0894   9 
   5   7   2 10.5806  1.3918   7 
   5   7   2 10.7279  1.7535  14 
  -6  -7  -2 1.59986 0.92964   9 
   6  -7   2 1.92084 0.70444   1 
   6   7   2 1.74927 0.75121  14 
   5  -8  -2 9.89267 1.48394   1 
   5   8  -2 10.3940  1.1630   7 
  -5   8   2 10.1857  1.2002  11 
   4  -8  -2 46.9170  3.6219   1 
  -4  -8   2 44.4240  3.6328   9 
   4   8  -2 42.3815  2.9534   7 
  -3  -8   2 66.8599  4.8567   9 
   3  -8  -2 62.8459  4.7046   1 
   3   8  -2 61.2746  4.0159   7 
   3   8  -2 69.3769  3.8367   4 
   3   8  -2 64.8247  3.6871  11 
  -2  -8   2 4.16288 1.55084   9 
   2  -8  -2 3.52363 1.31987   9 
   2   8  -2 4.69867 1.25075   4 
   2   8  -2 1.99888 0.97509   7 
   2   8  -2 4.13791 1.00891  11 
  -1  -8   2 42.3236  4.0117   9 
   1  -8  -2 38.3190  2.8878   4 
   1   8  -2 39.6845  3.0233   7 
  -1   8   2 42.5931  3.6238   7 
  -1   8   2 40.5639  3.0478  11 
   1   8  -2 36.1683  2.6752  11 
   0  -8   2 40.4528  3.8322   9 
   0  -8  -2 34.6568  3.5965   9 
   0  -8   2 37.3908  3.0264   4 
   0   8   2 39.5297  2.8597  11 
   0   8  -2 33.0853  2.8466  11 
   0   8   2 28.4155  2.9472   7 
   1  -8   2 15.3478  2.2275   9 
   1  -8   2 11.8270  1.6051   4 
  -1  -8  -2 14.9971  2.5924   9 
   1   8   2 14.6402  2.0810   7 
   1   8   2 11.4799  1.5612  11 
  -1   8  -2 11.3459  1.6902  11 
   2  -8   2 44.0135  3.5478   1 
  -2  -8  -2 43.0744  4.4014   9 
   2  -8   2 45.0082  3.6098   9 
   2   8   2 41.6739  2.8398  11 
  -2   8  -2 47.5706  3.1265  11 
   2   8   2 46.7760  3.4622   7 
   2   8   2 48.0351  3.6676   4 
  -3  -8  -2 38.3827  4.2114   9 
   3  -8   2 42.1256  3.3901   1 
   3   8   2 38.9873  3.0477   7 
   3   8   2 40.8955  2.8251   4 
  -3   8  -2 37.7478  2.7281  11 
   4  -8   2 10.5112  1.6451   1 
  -4  -8  -2 12.2330  2.2052   9 
   4   8   2 9.45731 1.39864   7 
   4   8   2 11.4683  1.6594  14 
   5  -8   2 6.81697 1.14010   1 
  -5  -8  -2 7.73842 1.45845   9 
   5   8   2 6.81397 1.12960  14 
   5   8   2 7.42855 0.99165   7 
  -4  -9   2 22.4498  2.1520   9 
   4  -9  -2 23.6783  1.9875   1 
  -4   9   2 25.2342  1.7266  11 
   4   9  -2 20.3465  1.6388   7 
  -3  -9   2 200.462   9.940   9 
   3   9  -2 194.913   8.758   4 
   3   9  -2 186.703   8.513  11 
  -3   9   2 194.755   8.837  11 
   3   9  -2 185.931   9.093   7 
  -2  -9   2 21.2781  2.6527   9 
   2  -9  -2 21.1874  2.3061   9 
   2   9  -2 16.6008  1.8875   7 
   2   9  -2 22.2781  1.9818  11 
   2   9  -2 19.3716  1.9629   4 
  -2   9   2 22.7084  2.2270  11 
   1  -9  -2 67.8226  3.7338   4 
  -1  -9   2 60.2067  4.2639   4 
  -1  -9   2 73.8354  4.8114   9 
   1  -9  -2 73.4098  4.6724   9 
  -1   9   2 62.4263  4.2152   7 
   1   9  -2 71.6907  3.9108  11 
  -1   9   2 72.0188  4.1107  11 
   1   9  -2 66.3564  4.0604   7 
   0  -9  -2 12.8223  1.8358   4 
   0  -9   2 17.1641  2.3390   9 
   0  -9   2 16.9398  1.9923   4 
   0  -9  -2 17.4349  2.3695   9 
   0   9  -2 18.0482  1.8754  11 
   0   9   2 13.4614  1.8734   7 
   0   9   2 15.4644  1.8131  11 
   1  -9   2 35.2749  3.2800   9 
  -1  -9  -2 38.1693  3.7479   9 
   1  -9   2 35.9714  2.2801   4 
  -1   9  -2 38.9909  2.6389  11 
   1   9   2 38.9606  2.5623  11 
   1   9   2 29.3074  2.9086   7 
  -2  -9  -2 83.6246  5.6023   9 
   2  -9   2 91.0077  5.1914   9 
   2   9   2 80.7965  4.8165   4 
   2   9   2 82.9161  4.8604   7 
  -2   9  -2 83.0289  4.4395  11 
  -3  -9  -2 32.9321  3.2511   9 
   3  -9   2 28.7609  2.4183   1 
  -3   9  -2 34.1677  2.1351  11 
   3   9   2 26.5226  2.4266   7 
   3   9   2 28.9739  1.9149   4 
  -4  -9  -2 11.1941  1.6165   9 
   4  -9   2 10.9129  1.3471   1 
   4   9   2 12.3672  1.2785   7 
  -2 -10   2 3.12222 0.93395   9 
  -2 -10   2 2.89808 0.92432   4 
   2  10  -2 3.26076 0.78000   7 
   2  10  -2 3.48619 0.71554   4 
  -2  10   2 3.84670 0.83226  11 
   1 -10  -2 13.5907  1.6556   9 
  -1 -10   2 10.9992  1.3896   4 
  -1 -10   2 12.2522  1.6768   9 
   1  10  -2 12.9998  1.5003   4 
   1  10  -2 11.2622  1.2799  11 
  -1  10   2 13.3519  1.4259  11 
   0 -10  -2 20.3673  2.1380   9 
   0 -10   2 21.2616  2.1790   9 
   0 -10  -2 20.8177  1.6361   4 
   0 -10   2 22.8309  1.6128   4 
   0  10   2 23.8611  1.8144  11 
   0  10   2 21.9283  2.0391   7 
   0  10  -2 26.7234  1.8620  11 
  -1 -10  -2 18.2585  1.8097   4 
   1 -10   2 18.7947  1.9956   9 
  -1 -10  -2 13.8128  1.8922   9 
  -1  10  -2 18.1735  1.5897  11 
   1  10   2 16.5799  1.7180   7 
   1  10   2 19.2427  1.6020  11 
  -2 -10  -2 23.4768  2.2209   9 
  -2 -10  -2 23.3896  2.1240   4 
   2  10   2 23.4796  1.8650   7 
  -2  10  -2 25.9888  1.7017  11 
   2  10   2 24.6392  1.7243   4 
  -3 -10  -2 0.46529 0.62505   9 
   6   0  -3 7.36582 1.62140  13 
  -5   0   3 75.2410  6.1050   8 
   5   0  -3 88.8448  5.0844   2 
   5   0  -3 73.3942  6.0960  12 
   4   0  -3 35.1887  2.4727   2 
  -4   0   3 33.4500  3.1130   8 
   4   0  -3 34.9553  3.1653  12 
   3   0  -3 80.1940  4.3670   2 
   3   0  -3 73.3846  5.2267  12 
  -3   0   3 75.7682  5.1544   8 
   2   0  -3 1138.29   66.19  12 
   2   0  -3 1158.99   49.19   5 
   2   0  -3 1198.59   57.43   2 
  -2   0   3 1215.00   64.77   8 
  -1   0   3 54.6914  3.4517   8 
   1   0  -3 55.9223  3.4915  12 
   1   0  -3 56.4806  2.9620   2 
   0   0  -3 447.475  18.607   5 
   0   0  -3 458.683  24.954  12 
   0   0   3 423.742  21.684   2 
   1   0   3 33.0395  2.2732   8 
   1   0   3 33.3846  1.6453   5 
  -1   0  -3 34.0950  1.6227   5 
   1   0   3 32.4163  1.8523   2 
   2   0   3 15.0622  1.4834   8 
   2   0   3 12.3630  1.0256   2 
  -2   0  -3 13.5939  0.8985   5 
   2   0   3 14.3984  0.9533   5 
  -3   0  -3 5.57334 0.72392   5 
   3   0   3 4.10133 1.10822   8 
   3   0   3 11.4544  1.1296   2 
  -4   0  -3 17.3380  1.3356   5 
   4   0   3 15.3554  2.3796   8 
  -5   0  -3 57.5578  3.3371   5 
   6   0   3 31.9315  3.0328  10 
   6   0   3 23.3991  2.5946  14 
   7   0   3 6.38195 1.35935  10 
   7   0   3 8.56628 1.53075  14 
   7   1  -3 48.8036  3.7866  13 
   7   1  -3 45.6349  3.4661   3 
   6   1  -3 35.2062  3.6875  13 
   6   1  -3 32.3300  3.2867   3 
   5   1  -3 171.922   9.964  13 
   5   1  -3 171.020   9.544   2 
   4  -1  -3 119.490   6.321   2 
  -4  -1   3 114.976   7.698   8 
   4  -1  -3 109.680   7.535  12 
  -4   1   3 110.769   7.373   8 
   4   1  -3 114.933   6.427   2 
  -4   1   3 108.522   6.272   2 
   4   1  -3 108.801   7.715  12 
   3  -1  -3 334.793  14.556   5 
   3  -1  -3 323.554  19.772  12 
   3  -1  -3 345.798  17.011   2 
  -3  -1   3 324.276  19.536   8 
   3   1  -3 325.548  19.945  12 
  -3   1   3 351.218  19.336   8 
   3   1  -3 352.649  17.165   2 
  -3   1   3 348.115  17.043   2 
   2  -1  -3 872.006  48.022  12 
   2  -1  -3 840.141  35.780   5 
  -2   1   3 847.316  46.868   8 
   2   1  -3 790.976  48.096  12 
  -2   1   3 905.467  41.685   2 
   1  -1  -3 836.047  43.354  12 
  -1  -1   3 808.294  42.509   8 
   1   1  -3 733.619  37.628   2 
  -1   1   3 778.207  37.713   2 
  -1   1   3 755.604  42.372   8 
   1   1  -3 709.566  43.351  12 
   0  -1   3 3438.86  146.43   5 
   0   1  -3 3629.68  170.73   2 
   0   1   3 3452.96  191.18   8 
   1  -1   3 1857.61   96.08   8 
   1  -1   3 1735.85   73.42   5 
   1   1   3 1775.24   96.21   8 
   1   1   3 1659.90   85.43   2 
   2  -1   3 200.346  11.239   8 
   2  -1   3 176.596   8.425   5 
  -2  -1  -3 194.985   8.433   5 
   2  -1   3 197.224   9.536   2 
   2   1   3 192.691   9.903   2 
   3  -1   3 595.814  35.003   8 
  -3  -1  -3 617.650  26.492   5 
   3  -1   3 607.689  26.523   5 
   3   1   3 625.391  35.322   8 
   3   1   3 665.762  31.008   2 
   4  -1   3 60.2507  3.2310   5 
  -4  -1  -3 58.4689  3.1910   5 
   4  -1   3 56.3445  4.6244   8 
  -4   1  -3 52.9334  3.0961   5 
   4   1   3 64.2704  3.8843   2 
   4   1   3 58.9178  4.8793   8 
   5   1   3 8.89848 2.06926  13 
   5   1   3 14.8348  2.0787  10 
  -5   1  -3 11.9120  1.4010   5 
   6  -1   3 2.08843 1.19184  14 
   6   1   3 3.14542 1.43662   3 
   6   1   3 4.80243 1.38094  10 
   6   1   3 5.04226 1.39166  14 
   6   1   3 3.52266 1.51491  13 
   7   1   3 57.2260  3.8855  10 
   7   1   3 65.7502  4.3293   3 
   7   1   3 63.9620  4.0467  14 
   8   2  -3 33.7483  2.3252   3 
   8   2  -3 34.2841  1.4577   6 
   7   2  -3 1.25408 0.93237  13 
   7   2  -3 1.83383 0.49086   6 
   7   2  -3 0.89573 0.98729   3 
   6   2  -3 75.6860  4.1821   7 
   6   2  -3 67.4323  4.8511   3 
   6   2  -3 67.3404  5.1857  13 
   5   2  -3 201.474  11.594  13 
  -4  -2   3 153.319  10.021   8 
   4   2  -3 153.421   8.484   2 
  -4   2   3 150.375   8.358   2 
  -3  -2   3 620.081  36.592   8 
   3  -2  -3 640.333  37.066  12 
   3  -2  -3 681.013  27.692   5 
   3   2  -3 650.567  32.326   2 
   3   2  -3 665.275  37.482  12 
  -3   2   3 638.640  32.212   2 
  -2  -2   3 14.8925  1.7264   8 
   2  -2  -3 19.2680  1.3076   5 
   2  -2  -3 24.3451  1.7637  12 
  -2   2   3 21.0175  1.5378   8 
  -2   2   3 19.9752  1.5531   2 
   2   2  -3 20.5322  1.5463   2 
   2   2  -3 20.0457  1.9159  12 
  -1  -2   3 606.325  27.623   5 
   1  -2  -3 652.200  27.888   5 
   1  -2  -3 694.746  37.144  12 
  -1  -2   3 721.112  36.509   8 
   1   2  -3 665.103  37.258  12 
  -1   2   3 603.187  32.437   2 
  -1   2   3 652.306  36.152   8 
   1   2  -3 673.216  32.314   2 
   0  -2   3 89.3722  5.1979   8 
   0  -2  -3 93.4472  4.0345   5 
   0  -2  -3 74.3170  5.2659  12 
   0  -2   3 87.0140  3.8564   5 
   0   2  -3 78.4883  4.3156   2 
   0   2   3 82.8923  4.6342   2 
   0   2   3 86.2952  5.0243   8 
   1  -2   3 3127.50  161.09   8 
  -1  -2  -3 3000.50  123.33   5 
   1  -2   3 2844.19  123.24   5 
   1   2   3 2929.59  161.35   8 
   1   2   3 2857.56  143.45   2 
   2  -2   3 246.174  11.260   5 
  -2  -2  -3 246.443  11.293   5 
   2  -2   3 259.432  14.696   8 
   2   2   3 268.997  13.275   2 
   2   2   3 269.318  15.177   8 
   3  -2   3 60.6346  3.2782   5 
  -3  -2  -3 60.3132  3.3058   5 
   3   2   3 65.5166  3.9954   2 
   3   2   3 63.9322  4.8339   8 
  -4  -2  -3 76.7732  4.3043   5 
   4  -2   3 86.5158  4.3198   5 
   4   2   3 74.9462  6.1997   8 
   4   2   3 86.0544  5.1696   2 
   5  -2   3 22.0458  2.0264   5 
   5   2   3 22.4401  2.5881  10 
   5   2   3 26.0667  3.3534  13 
  -5   2  -3 19.1403  1.8643   5 
   6   2   3 135.815   7.716   3 
   6   2   3 120.478   7.066  14 
   6   2   3 131.254   7.073  10 
   6   2   3 134.600   8.562  13 
   7   2   3 68.7353  4.9378  13 
   7   2   3 68.2259  4.5662   3 
   7   2   3 70.9808  4.2887  10 
   7   2   3 69.8677  4.3402  14 
   8   2   3 28.1878  1.2799   6 
   8   2   3 26.7921  1.9232  14 
   8   2   3 30.1932  2.0483   3 
   8   3  -3 12.8044  0.7520   6 
   8   3  -3 14.2228  1.3638   3 
   7   3  -3 10.0208  1.5348  14 
   7   3  -3 10.9536  1.8239  13 
   7   3  -3 11.1712  1.6997   3 
   7   3  -3 10.9863  0.9741   6 
   6   3  -3 10.7233  1.9829   3 
   6   3  -3 11.2638  2.1062  13 
   6   3  -3 10.0479  1.7787  14 
   6   3  -3 12.7843  1.5942   7 
   5   3  -3 223.217  12.763  13 
   5   3  -3 222.543  10.504   7 
   4  -3  -3 6.01022 0.95090   5 
  -4  -3   3 5.59887 1.50158   8 
   4   3  -3 5.79464 1.13917   2 
   3  -3  -3 89.2135  4.4309   5 
  -3  -3   3 88.8169  6.1047   8 
  -3   3   3 80.8075  5.1911   2 
   3   3  -3 88.4328  5.2058   2 
   2  -3  -3 22.6443  1.8467  12 
   2  -3  -3 19.1824  1.5092   5 
  -2  -3   3 23.3192  2.1046   8 
   2   3  -3 22.7208  1.7580   2 
  -2   3   3 19.9544  1.8351   2 
   1  -3  -3 1160.53   61.33  12 
  -1  -3   3 1013.49   45.78   5 
  -1  -3   3 1150.40   60.12   8 
   1  -3  -3 1087.11   46.09   5 
   1   3  -3 1073.14   53.35   2 
  -1   3   3 1055.88   53.56   2 
   0  -3   3 534.624  22.456   5 
   0  -3   3 551.612  29.392   8 
   0  -3  -3 489.457  30.130  12 
   0   3   3 527.473  29.192   8 
   0   3  -3 514.563  25.896   2 
   0   3   3 549.858  26.299   2 
  -1  -3  -3 48.7891  2.7355   5 
   1  -3   3 52.7450  2.6409   5 
   1   3   3 48.4224  3.1353   2 
   1   3   3 47.5250  3.4791   8 
  -2  -3  -3 209.494   9.664   5 
   2  -3   3 216.208   9.572   5 
   2   3   3 210.426  11.265   2 
   2   3   3 214.601  12.840   8 
  -3  -3  -3 449.446  20.099   5 
   3  -3   3 474.976  20.018   5 
   3   3   3 443.224  23.397   2 
   3   3   3 468.471  26.780   8 
  -4  -3  -3 8.28937 1.24274   5 
   4  -3   3 4.42980 0.90105   5 
   4   3   3 6.64474 1.32131   2 
   4   3   3 4.20545 1.39215  13 
   5   3   3 39.3131  3.5143  10 
   5   3   3 42.1729  4.0529   3 
   5   3   3 47.5561  3.9732  14 
   5   3   3 36.1516  4.1128  13 
   6   3   3 6.25656 1.67106   3 
   6   3   3 6.77031 1.51364  10 
   6   3   3 5.17831 1.46172  14 
   6   3   3 4.30045 1.59278  13 
   7   3   3 1.84819 1.03417  13 
   7   3   3 0.94501 0.97099   3 
   7   3   3 2.15863 0.96535  14 
   8   3   3 1.55251 0.61096   3 
   7   4  -3 0.93304 0.42839   6 
   7   4  -3 1.76877 0.90210  13 
   7   4  -3 0.32054 0.76498  14 
   7   4  -3 0.66516 0.78829   3 
   6  -4  -3 6.84807 1.73236   1 
   6   4  -3 5.93719 1.44857  14 
   6   4  -3 5.77791 0.87106   6 
   6   4  -3 6.00387 1.56582  13 
   6   4  -3 6.84132 1.53857   3 
   6   4  -3 5.98173 1.17929   7 
   5  -4  -3 43.1483  4.2508   1 
   5   4  -3 33.7573  3.7620  13 
   5   4  -3 39.3735  3.4386  14 
   5   4  -3 37.8460  2.1523   6 
   5   4  -3 38.9799  3.6131   3 
   5   4  -3 40.3319  2.8703   7 
   4  -4  -3 115.283   6.120   5 
   4   4  -3 119.784   7.297   2 
   4   4  -3 133.848   7.752  13 
   3  -4  -3 35.4736  2.4041   5 
  -3  -4   3 32.9691  3.2224   8 
   3   4  -3 35.9403  2.7781   2 
  -2  -4   3 483.464  25.875   8 
   2  -4  -3 453.911  19.821   5 
   2   4  -3 434.051  22.817   2 
  -2   4   3 436.217  22.949   2 
  -1  -4   3 306.592  13.851   5 
   1  -4  -3 315.848  14.209   5 
   1  -4  -3 339.375  18.539  12 
  -1  -4   3 339.760  18.259   8 
  -1   4   3 311.015  16.353   2 
   1   4  -3 296.579  16.104   2 
   0  -4   3 27.9939  1.7562   5 
   0  -4  -3 27.2498  2.4295  12 
   0  -4  -3 27.3435  1.9384   5 
   0   4   3 24.5919  2.0768   2 
  -1  -4  -3 86.9958  6.0656  12 
  -1  -4  -3 86.9277  4.5519   5 
   1  -4   3 85.7001  4.3344   5 
   1   4   3 86.9493  5.1845   2 
  -2  -4  -3 774.221  33.227   5 
   2  -4   3 786.839  33.022   5 
   2   4   3 736.025  38.527   2 
   2   4   3 788.189  43.462   8 
   3  -4   3 765.517  33.855   5 
  -3  -4  -3 803.562  34.144   5 
   3   4   3 801.329  44.923   8 
   3   4   3 785.360  39.638   2 
   4  -4   3 62.4820  3.7689   5 
   4   4   3 67.2098  5.2442  13 
   4   4   3 65.7387  4.2552  10 
   5  -4   3 137.067   7.915   1 
   5   4   3 132.767   7.472  14 
   5   4   3 132.319   7.820   3 
   5   4   3 133.923   8.830  13 
   5   4   3 130.365   7.175  10 
   6   4   3 64.4351  5.1568  13 
   6   4   3 63.1483  4.6594   3 
   6   4   3 69.2364  4.4394  10 
   6   4   3 69.6019  4.5911  14 
   7   4   3 11.9803  1.6914   3 
   7   4   3 11.5090  1.5766  14 
   7   4   3 9.39155 1.63084  13 
   7  -5  -3 5.07262 1.11801   1 
   7   5  -3 5.17323 1.03399  14 
   7   5  -3 5.35907 0.64477   6 
   7   5  -3 5.86424 1.10788   3 
   7   5  -3 3.95264 0.98948  13 
   6  -5  -3 24.2662  2.8335   1 
   6   5  -3 23.1310  2.4620   3 
   6   5  -3 20.3840  1.9935   7 
   6   5  -3 19.6875  1.5343   6 
   6   5  -3 18.6707  2.4810  13 
   6   5  -3 22.6608  2.4366  14 
   5  -5  -3 9.53937 2.14845   1 
   5   5  -3 10.6380  1.5433   7 
   5   5  -3 12.6307  1.2660   6 
   5   5  -3 11.8260  2.0588  13 
   5   5  -3 10.9754  1.8695  14 
   5   5  -3 11.9618  1.9219   3 
   4  -5  -3 26.9088  3.3130   1 
   4   5  -3 30.6320  2.3307  11 
   4   5  -3 32.1266  1.8232   4 
   4   5  -3 23.6817  2.7143  14 
   4   5  -3 28.1505  2.6546   7 
   4   5  -3 29.6865  3.3489  13 
   4   5  -3 29.8521  1.8979   6 
   3  -5  -3 4.44667 1.00205   5 
   3   5  -3 2.92635 0.96192   2 
   2  -5  -3 448.886  19.871   5 
   2   5  -3 443.553  22.784   2 
   1  -5  -3 278.243  13.119   5 
  -1   5   3 292.681  15.052   2 
   0  -5   3 629.095  27.719   5 
   0  -5  -3 638.639  28.095   5 
   0  -5  -3 659.970  37.196  12 
   0   5   3 650.856  32.441   2 
  -1  -5  -3 70.5312  5.4682  12 
  -1  -5  -3 72.5322  4.1882   5 
   1  -5   3 72.1503  3.9063   5 
   1   5   3 71.6000  4.6932   2 
   2  -5   3 54.8251  3.2818   5 
  -2  -5  -3 54.4997  3.5243   5 
  -2  -5  -3 62.1494  4.9368  12 
   2   5   3 50.2625  3.9012   2 
  -3  -5  -3 3.72768 1.14525   5 
   3  -5   3 2.38714 0.80319   5 
   3   5   3 4.60450 1.58673  13 
   4  -5   3 202.273  11.269   1 
   4   5   3 213.034   9.079   4 
   4   5   3 188.336  11.992  13 
   4   5   3 182.694  10.514   3 
   4   5   3 212.519   9.971   7 
   4   5   3 200.650   9.916  10 
   4   5   3 213.591  10.407  14 
   5  -5   3 1.76684 1.16345   1 
   5   5   3 3.49256 1.61482  13 
   5   5   3 2.36970 1.29424   3 
   5   5   3 2.61468 1.29401  14 
   6  -5   3 11.7563  1.6953   1 
   6   5   3 12.4214  2.0036   3 
   6   5   3 13.3235  2.2668  13 
   6   5   3 12.5752  1.9873  14 
   7   5   3 0.98964 0.72613   3 
   7   5   3 0.88272 0.72243  14 
   7   5   3 0.96169 0.37623   6 
   7   6  -3 11.9766  1.2330  14 
   7   6  -3 12.6213  1.2519   3 
   6  -6  -3 10.9925  1.8131   1 
   6   6  -3 10.7593  1.5851  14 
   6   6  -3 10.6933  1.0182   6 
   6   6  -3 8.49627 1.19135   7 
   6   6  -3 9.74093 1.46350   3 
   6   6  -3 11.0496  1.6754  13 
   5  -6  -3 35.1760  3.7442   1 
   5   6  -3 32.0350  3.3244  13 
   5   6  -3 33.6564  1.9846   6 
   5   6  -3 34.4554  3.2268  14 
   5   6  -3 28.7487  2.8071   3 
   5   6  -3 33.3863  2.5873   7 
   4  -6  -3 397.049  21.142   1 
   4   6  -3 413.516  18.445  14 
   4   6  -3 408.894  18.352   7 
   4   6  -3 392.126  17.537   4 
   4   6  -3 406.958  17.120  11 
   3   6  -3 26.4962  2.3285   4 
   3   6  -3 24.8466  2.4397   7 
   3   6  -3 25.4020  2.2562  11 
   3   6  -3 23.3280  2.7048  14 
   2  -6  -3 92.9000  5.3179   5 
   1  -6  -3 335.386  15.534   5 
   0  -6  -3 144.530   7.417   5 
   0  -6   3 139.037   6.965   5 
   0   6   3 140.532   8.280   2 
  -1  -6  -3 133.687   7.038   5 
   1  -6   3 124.644   6.562   5 
  -1  -6  -3 131.829   9.133  12 
   1   6   3 134.460   7.914   2 
  -2  -6  -3 28.7648  2.8235   5 
   2  -6   3 32.7486  2.4296   5 
  -2  -6  -3 30.9802  3.9667  12 
   3  -6   3 38.4756  3.7590   1 
   3   6   3 35.8548  3.4012  14 
   3   6   3 38.9048  3.3273   7 
   3   6   3 36.2865  2.9880   4 
   4  -6   3 233.115  12.276   1 
   4   6   3 221.339   9.838   4 
   4   6   3 228.636  11.173  14 
   4   6   3 212.163  10.686   7 
   4   6   3 211.457  12.889  13 
   5  -6   3 12.6608  1.9241   1 
   5   6   3 13.6516  1.4569   6 
   5   6   3 9.58278 1.47426   7 
   5   6   3 14.8395  2.1880  14 
   5   6   3 12.1224  2.2840  13 
   5   6   3 13.9441  2.1020   3 
  -6  -6  -3 11.8278  2.0267   9 
   6  -6   3 15.7656  1.7487   1 
   6   6   3 14.5937  1.8873  14 
   6   6   3 13.5952  1.2079   6 
   6   6   3 11.2988  1.6010   3 
   6   6   3 10.8949  1.8049  13 
   6  -7  -3 49.9967  3.3266   1 
   6   7  -3 45.4528  2.6608   7 
   6   7  -3 47.6000  2.9633  14 
   5  -7  -3 12.4090  2.0134   1 
   5   7  -3 11.2696  1.7438  14 
   5   7  -3 12.7778  1.5413   7 
  -4  -7   3 64.1250  4.5670   9 
   4  -7  -3 55.9344  4.6079   1 
   4   7  -3 56.9496  2.8814   4 
   4   7  -3 62.1103  4.1308  14 
   4   7  -3 59.8778  3.4070  11 
   4   7  -3 53.2653  3.6933   7 
  -3  -7   3 566.411  27.099   9 
   3  -7  -3 535.382  29.028   1 
   3   7  -3 588.324  25.463  14 
   3   7  -3 583.041  25.636   7 
   3   7  -3 576.814  24.039  11 
   3   7  -3 605.473  25.571   4 
   2  -7  -3 267.173  11.989   4 
  -2  -7   3 265.745  13.637   9 
   2   7  -3 268.106  12.539   7 
   2   7  -3 269.284  12.746   4 
   2   7  -3 258.577  11.655  11 
   2   7  -3 259.498  12.480  14 
  -2   7   3 261.694  12.786   7 
  -1  -7   3 141.328   8.173   9 
  -1   7   3 150.876   7.713   7 
   1   7  -3 134.683   7.269   7 
   1   7  -3 141.900   6.824  11 
   0  -7   3 89.9093  5.7477   9 
   0  -7   3 84.2323  5.2586   4 
   0   7  -3 94.9429  4.8549  11 
   0   7   3 88.9044  4.9041  11 
   0   7   3 91.0718  5.4198   7 
   1  -7   3 215.992  10.284   4 
   1  -7   3 213.646  11.015   9 
  -1  -7  -3 211.260  11.598   9 
  -1   7  -3 210.870   9.728  11 
   1   7   3 215.940  10.629   7 
   1   7   3 209.966   9.651  11 
  -2  -7  -3 70.3317  5.4864   9 
   2  -7   3 69.3619  4.6869   9 
   2  -7   3 67.8113  4.8228   1 
   2  -7   3 71.9788  3.6505   4 
   2   7   3 69.4572  4.8286   4 
   2   7   3 70.3183  4.5691   7 
  -2   7  -3 67.7353  4.0229  11 
   3  -7   3 25.2998  2.9053   1 
  -3  -7  -3 34.9857  3.9940   9 
   3   7   3 30.8305  2.9498   7 
   3   7   3 27.3582  2.6700   4 
   4  -7   3 12.8169  2.0329   1 
  -4  -7  -3 12.1941  2.4391   9 
   4   7   3 13.2608  1.9839  14 
   4   7   3 13.7070  1.8104   7 
  -5  -7  -3 6.68327 1.80679   9 
   5  -7   3 6.61673 1.29244   1 
   5   7   3 5.44053 1.05243   7 
   5   7   3 5.51201 1.30560  14 
   6  -7   3 14.1923  1.3795   1 
  -6  -7  -3 10.0323  1.5468   9 
   6   7   3 11.5546  1.3832  14 
   5  -8  -3 14.4417  1.7969   1 
   5   8  -3 13.9285  1.3625   7 
  -5   8   3 14.3715  1.4288  11 
  -4  -8   3 68.7605  4.6294   9 
   4  -8  -3 74.1480  4.9512   1 
   4   8  -3 70.6710  4.0907   7 
   4   8  -3 71.8003  3.7367  11 
  -3  -8   3 124.485   7.163   9 
   3  -8  -3 118.568   7.304   1 
   3   8  -3 115.157   5.794  11 
   3   8  -3 118.224   5.965   4 
   3   8  -3 114.301   6.252   7 
  -2  -8   3 22.2994  2.7857   9 
   2   8  -3 24.2524  2.3908   4 
   2   8  -3 22.5631  2.1309  11 
   2   8  -3 20.6785  2.2426   7 
   1  -8  -3 2.78985 1.37838   9 
   1  -8  -3 2.96481 1.07335   4 
  -1  -8   3 2.06243 1.17515   9 
  -1   8   3 2.03816 1.00162  11 
  -1   8   3 2.54178 1.19312   7 
   1   8  -3 2.70061 0.90767  11 
   0  -8   3 48.4633  3.8072   9 
   0  -8  -3 43.4359  4.1047   9 
   0  -8   3 49.8885  3.4834   4 
   0   8  -3 43.1705  3.0196  11 
   0   8   3 45.3572  3.6226   7 
   0   8   3 45.2930  3.1831  11 
  -1  -8  -3 6.65169 1.84446   9 
   1  -8   3 7.58450 1.63332   9 
   1  -8   3 7.89215 1.32889   4 
   1   8   3 9.70048 1.78321   7 
  -1   8  -3 8.23391 1.37641  11 
   1   8   3 10.6784  1.5152  11 
   2  -8   3 82.1488  5.0267   9 
   2  -8   3 74.0482  4.9481   1 
  -2  -8  -3 70.3498  5.5653   9 
  -2   8  -3 72.9042  4.2139  11 
   2   8   3 75.7033  4.7752   7 
   2   8   3 76.6063  4.9721   4 
   3  -8   3 17.7041  2.2258   1 
  -3  -8  -3 15.0187  2.6397   9 
   3   8   3 20.3373  2.2480   7 
   3   8   3 16.0210  1.8310   4 
  -3   8  -3 15.3934  1.7481  11 
  -4  -8  -3 13.6520  2.2702   9 
   4  -8   3 10.7499  1.6620   1 
   4   8   3 15.0871  1.7244   7 
   5  -8   3 6.25850 1.05664   1 
  -5  -8  -3 7.59391 1.40549   9 
   5   8   3 6.02240 1.03152  14 
   5   8   3 4.80803 0.80244   7 
  -4  -9   3 39.1015  2.6780   9 
   4  -9  -3 37.1987  2.6598   1 
  -4   9   3 38.4128  2.3406  11 
   4   9  -3 35.5771  2.2562   7 
  -3  -9   3 188.808   9.339   9 
   3   9  -3 182.314   8.256   4 
   3   9  -3 168.149   8.521   7 
  -3   9   3 190.724   8.479  11 
   3   9  -3 178.469   8.092  11 
  -2  -9   3 21.2684  2.5335   9 
   2   9  -3 21.4810  2.0701   7 
  -2   9   3 22.2059  2.2467  11 
   2   9  -3 22.9283  2.0977   4 
   2   9  -3 22.6038  2.0524  11 
   1  -9  -3 39.6974  3.4377   9 
   1  -9  -3 34.1867  2.3112   4 
  -1  -9   3 36.6843  3.4137   9 
  -1  -9   3 33.9808  3.1111   4 
  -1   9   3 31.0605  3.0002   7 
  -1   9   3 39.3813  2.7850  11 
   1   9  -3 31.1576  2.4132  11 
   0  -9  -3 91.0363  5.2482   4 
   0  -9   3 87.0788  5.0735   4 
   0  -9  -3 98.3129  5.8550   9 
   0  -9   3 96.8887  5.7500   9 
   0   9   3 88.7853  5.3565   7 
   0   9  -3 87.1948  4.7554  11 
   0   9   3 93.9228  4.9297  11 
   1  -9   3 61.8834  3.3659   4 
  -1  -9  -3 66.7643  4.7380   9 
   1  -9   3 64.3414  4.3437   9 
   1   9   3 66.0809  3.6393  11 
   1   9   3 66.6943  4.2286   7 
  -1   9  -3 60.9952  3.6333  11 
  -2  -9  -3 39.6455  3.7236   9 
   2   9   3 34.7894  2.7463   4 
   2   9   3 33.9413  2.7314   7 
  -2   9  -3 32.0286  2.3122  11 
  -3  -9  -3 63.7235  4.3783   9 
   3  -9   3 63.7585  3.9445   1 
   3   9   3 61.6718  3.6918   7 
  -3   9  -3 59.7392  3.2321  11 
   3   9   3 62.0805  3.2039   4 
   4  -9   3 5.90548 0.95969   1 
  -4  -9  -3 4.03296 1.07981   9 
   4   9   3 4.94480 0.83779   7 
  -2 -10   3 26.5277  2.1964   9 
  -2 -10   3 28.8875  2.1498   4 
   2  10  -3 28.4929  1.8750  11 
   2  10  -3 28.0824  1.8174   4 
  -2  10   3 27.0896  1.9355  11 
  -1 -10   3 25.4937  1.9640   4 
  -1 -10   3 24.2583  2.3115   9 
   1 -10  -3 28.6257  2.1686   9 
   1  10  -3 25.3881  1.9666   4 
   1  10  -3 24.1475  1.7953  11 
  -1  10   3 22.0283  1.9087  11 
   0 -10  -3 57.9083  3.7475   9 
   0 -10   3 62.5021  3.0909   4 
   0 -10   3 60.6376  3.7855   9 
   0 -10  -3 57.4015  3.1457   4 
   0  10   3 65.3264  3.3231  11 
   0  10  -3 58.3315  3.2271  11 
   0  10   3 55.0664  3.5119   7 
  -1 -10  -3 6.24885 1.10519   4 
  -1 -10  -3 7.03026 1.30549   9 
   1 -10   3 5.55645 1.13482   9 
   1  10   3 6.11450 1.11963   7 
   1  10   3 7.18758 1.01786  11 
   1  10   3 9.14490 1.36973   4 
  -1  10  -3 6.89010 1.00819  11 
  -2 -10  -3 6.10894 1.13789   4 
  -2 -10  -3 6.41063 1.18267   9 
  -2  10  -3 8.52546 0.97756  11 
   2  10   3 6.11429 0.86112   4 
   2  10   3 6.73403 1.04610   7 
   6   0  -4 163.629   9.518  13 
   5   0  -4 97.4443  7.7885  12 
   5   0  -4 118.169   6.540   2 
   5   0  -4 112.529   6.765  13 
  -5   0   4 107.762   7.780   8 
   4   0  -4 162.224   8.995   2 
   4   0  -4 168.677  10.844  12 
  -4   0   4 174.044  10.624   8 
  -3   0   4 98.3049  6.4225   8 
   3   0  -4 98.7951  5.4750   2 
   3   0  -4 103.138   6.659  12 
   2   0  -4 122.459   7.578  12 
  -2   0   4 123.632   7.398   8 
  -1   0   4 478.900  25.830   8 
   1   0  -4 459.999  26.286  12 
   1   0  -4 456.650  22.761   2 
  -1   0   4 462.435  22.770   2 
   0   0  -4 593.047  30.963  12 
   0   0  -4 547.566  23.078   5 
   0   0   4 507.533  26.900   2 
  -1   0  -4 1181.64   45.93   5 
   1   0   4 1092.99   53.36   2 
  -1   0  -4 1015.41   61.42  12 
   2   0   4 296.993  12.486   5 
   2   0   4 296.083  16.647   8 
   2   0   4 293.292  14.419   2 
  -2   0  -4 267.728  12.388   5 
   3   0   4 399.324  24.410   8 
  -3   0  -4 447.311  18.282   5 
  -4   0  -4 3.46722 0.69901   5 
   4   0   4 3.92806 1.28851   8 
   5   0   4 48.2557  3.4709  10 
  -5   0  -4 47.5550  2.9553   5 
   6   0   4 0.65153 1.28297   3 
   6   0   4 -0.4439  0.8167  14 
   6   0   4 0.21193 0.93170  10 
   7   0   4 97.3695  5.1577  10 
   7   0   4 88.3205  5.1587  14 
   7   1  -4 2.37243 1.10860  13 
   7   1  -4 2.97808 1.16108   3 
   6   1  -4 121.105   7.025   3 
   6   1  -4 126.601   7.775  13 
   5  -1  -4 262.814  16.367  12 
   5   1  -4 273.399  14.309  13 
   5   1  -4 269.846  13.910   2 
  -5   1   4 237.815  13.726   2 
   4  -1  -4 7.35791 1.52209  12 
  -4  -1   4 8.99908 1.71436   8 
  -4   1   4 7.25917 1.09799   2 
   4   1  -4 6.78484 1.57081  12 
   4   1  -4 9.28045 1.29633   2 
  -3  -1   4 29.4287  2.6614   8 
   3  -1  -4 31.6534  2.6700  12 
   3   1  -4 33.2596  2.2170   2 
  -3   1   4 29.4425  2.4623   8 
  -3   1   4 33.2456  2.1564   2 
   3   1  -4 30.3844  2.7641  12 
   2  -1  -4 132.900   7.591  12 
   2  -1  -4 127.574   5.498   5 
  -2   1   4 119.023   7.278   8 
   2   1  -4 114.468   7.606  12 
   2   1  -4 118.958   6.453   2 
  -2   1   4 126.590   6.478   2 
  -1  -1   4 1497.55   74.47   8 
   1  -1  -4 1360.25   75.95  12 
   1   1  -4 1342.24   65.95   2 
   1   1  -4 1292.35   75.97  12 
  -1   1   4 1291.93   74.37   8 
   0  -1  -4 3887.25  261.33  12 
   0  -1   4 4707.46  255.16   8 
   0  -1   4 5291.02  228.47   2 
   0  -1  -4 4722.36  195.77   5 
   0  -1   4 4703.12  196.43   5 
   0   1  -4 4740.64  262.10  12 
   0   1   4 4710.87  256.86   8 
   1  -1   4 1252.33   66.33   8 
   1  -1   4 1186.63   50.61   5 
  -1  -1  -4 1194.44   50.63   5 
   1   1   4 1170.98   58.93   2 
   1   1   4 1234.26   66.43   8 
  -2  -1  -4 156.436   6.391   5 
   2  -1   4 140.444   6.356   5 
   2  -1   4 144.443   8.518   8 
   2   1   4 131.129   7.414   2 
   2   1   4 132.109   8.636   8 
   3  -1   4 474.515  20.086   5 
   3  -1   4 454.965  26.615   8 
  -3  -1  -4 474.223  20.061   5 
   3   1   4 492.187  23.473   2 
   3   1   4 431.988  26.791   8 
   4  -1   4 68.1504  3.4419   5 
   4  -1   4 60.7880  4.8635   8 
  -4  -1  -4 62.0227  3.3602   5 
  -4   1  -4 58.2312  3.2716   5 
   4   1   4 55.0235  4.9559   8 
  -5  -1  -4 57.2913  3.5975   5 
  -5   1  -4 59.7153  3.5169   5 
   5   1   4 65.7449  5.0443  13 
   5   1   4 67.0087  4.1746  10 
   6  -1   4 197.552  10.395  14 
   6   1   4 230.322  10.564  10 
   6   1   4 221.218  12.673  13 
   6   1   4 213.380  10.679  14 
   6   1   4 226.047  11.453   3 
   7  -1   4 56.0958  3.7722  14 
   7   1   4 64.8536  3.9944  10 
   7   1   4 57.2448  3.9364  14 
   7   1   4 76.7236  4.4929   3 
   8   1   4 14.5863  1.4440  14 
   8   2  -4 8.93396 1.17440   3 
   8   2  -4 8.42022 0.61293   6 
   7   2  -4 15.7845  2.1727  13 
   7   2  -4 18.2968  1.2423   6 
   7   2  -4 16.8788  2.1238   3 
   6   2  -4 127.342   7.287   3 
   6   2  -4 131.590   6.594   7 
   6   2  -4 124.652   8.036  13 
   5   2  -4 126.911   7.872  13 
  -4  -2   4 92.6462  6.6306   8 
   4  -2  -4 93.7663  6.4250  12 
  -4   2   4 87.4988  5.4134   2 
   4   2  -4 91.0367  5.4705   2 
   3  -2  -4 245.895  10.906   5 
  -3  -2   4 244.011  14.718   8 
   3  -2  -4 254.155  14.789  12 
   3   2  -4 249.263  12.833   2 
   3   2  -4 245.462  15.071  12 
  -3   2   4 243.420  12.809   2 
   2  -2  -4 50.0067  3.3578  12 
  -2  -2   4 44.3879  3.4308   8 
   2  -2  -4 50.0171  2.5679   5 
   2   2  -4 46.6910  2.9103   2 
  -2   2   4 46.9403  3.1950   8 
  -2   2   4 50.5870  3.0595   2 
   2   2  -4 48.6257  3.5617  12 
  -1  -2   4 897.638  44.697   8 
   1  -2  -4 859.722  45.494  12 
   1  -2  -4 803.188  34.100   5 
  -1  -2   4 777.308  33.772   5 
   1   2  -4 792.636  45.530  12 
   1   2  -4 798.433  39.470   2 
  -1   2   4 754.878  39.728   2 
  -1   2   4 777.059  44.398   8 
   0  -2   4 924.241  51.652   8 
   0  -2  -4 974.957  39.478   5 
   0  -2   4 959.232  39.262   5 
   0  -2  -4 881.123  52.723  12 
   0   2   4 822.667  45.851   2 
   0   2  -4 936.437  45.485   2 
   0   2   4 1036.86   51.48   8 
   0   2  -4 950.682  52.392  12 
   1  -2   4 850.692  46.028   8 
   1  -2   4 800.635  35.174   5 
   1   2   4 846.028  41.089   2 
   1   2   4 843.695  46.261   8 
   2  -2   4 271.437  12.160   5 
   2  -2   4 278.769  15.931   8 
  -2  -2  -4 279.427  12.254   5 
   2   2   4 279.786  16.350   8 
   2   2   4 283.605  14.315   2 
   3  -2   4 55.4356  3.0797   5 
  -3  -2  -4 50.8725  3.0927   5 
   3   2   4 57.5259  4.5914   8 
   3   2   4 66.8704  3.8717   2 
  -4  -2  -4 13.5923  1.5642   5 
   4  -2   4 11.3446  1.3127   5 
   4   2   4 12.8238  1.7067   2 
   4   2   4 16.3409  2.6512   8 
   5   2   4 32.2305  3.9441  13 
   5   2   4 37.1241  3.4491  10 
   6   2   4 21.2532  2.5109  14 
   6   2   4 23.5087  3.1676  13 
   6   2   4 19.2116  2.6871   3 
   6   2   4 20.3891  2.5833  10 
   7   2   4 102.311   5.720  10 
   7   2   4 108.371   6.791  13 
   7   2   4 107.756   5.900  14 
   7   2   4 109.406   6.211   3 
   8   2   4 5.78444 0.90639  14 
   8   3  -4 22.3034  1.0568   6 
   8   3  -4 22.6841  1.6972   3 
   7   3  -4 0.93467 0.42869   6 
   7   3  -4 0.81345 0.90125   3 
   7   3  -4 0.96427 0.88762  13 
   6   3  -4 312.011  16.747  13 
   6   3  -4 285.749  13.969  14 
   6   3  -4 311.197  14.877   3 
   6   3  -4 306.294  11.119   6 
   5   3  -4 169.986   8.213   7 
   5   3  -4 163.799   9.950  13 
  -4  -3   4 53.7726  4.6795   8 
   4   3  -4 57.3080  3.8643   2 
   3  -3  -4 42.6089  3.3262  12 
  -3  -3   4 40.4726  3.5385   8 
   3  -3  -4 45.7603  2.5796   5 
   3   3  -4 43.2747  2.9884   2 
  -3   3   4 41.1432  3.1256   2 
  -2  -3   4 88.9224  5.9027   8 
   2  -3  -4 91.0092  5.7347  12 
   2  -3  -4 86.1298  4.4655   5 
   2   3  -4 94.6835  5.1252   2 
  -2   3   4 85.9882  5.3187   2 
   1  -3  -4 148.031   8.253  12 
  -1  -3   4 146.131   8.228   8 
   1  -3  -4 135.458   6.352   5 
  -1  -3   4 122.428   5.965   5 
  -1   3   4 129.891   7.400   2 
   1   3  -4 130.670   7.057   2 
   0  -3   4 477.266  20.395   5 
   0  -3   4 452.581  26.841   8 
   0  -3  -4 473.925  27.532  12 
   0  -3  -4 492.763  20.698   5 
   0   3  -4 465.101  23.476   2 
   0   3   4 509.167  24.048   2 
   0   3   4 485.035  26.654   8 
   1  -3   4 284.445  12.722   5 
  -1  -3  -4 286.242  17.339  12 
  -1  -3  -4 292.839  12.952   5 
   1   3   4 285.447  16.826   8 
   1   3   4 311.755  15.070   2 
   2  -3   4 307.227  13.359   5 
  -2  -3  -4 295.127  13.510   5 
   2   3   4 304.615  17.875   8 
   2   3   4 306.289  15.728   2 
  -3  -3  -4 24.0119  2.1163   5 
   3  -3   4 22.6843  1.7030   5 
   3   3   4 22.6299  2.1147   2 
   3   3   4 22.0907  2.9660   8 
  -4  -3  -4 68.0999  4.1666   5 
   4  -3   4 74.7215  4.0465   5 
   4   3   4 69.9552  5.3393  13 
   4   3   4 74.9031  4.9146   2 
   5   3   4 29.5664  3.1015  14 
   5   3   4 39.0921  4.1605  13 
   5   3   4 31.1279  3.4335   3 
   5   3   4 31.3149  3.1282  10 
   6   3   4 24.9863  2.8388  14 
   6   3   4 25.9672  2.7823  10 
   6   3   4 25.3494  3.3317  13 
   6   3   4 34.1771  3.5078   3 
   7   3   4 6.02238 1.40505  13 
   7   3   4 4.61212 1.27198   3 
   7   3   4 5.00045 1.23637  14 
   7   4  -4 5.26012 0.69515   6 
   7   4  -4 4.75209 1.13724   3 
   7   4  -4 4.83358 1.08082  14 
   7   4  -4 3.78163 1.09940  13 
   6  -4  -4 14.0138  2.3624   1 
   6   4  -4 13.9869  1.2541   6 
   6   4  -4 15.5877  2.0366  14 
   6   4  -4 12.6235  2.1637  13 
   6   4  -4 12.4386  1.9854   3 
   6   4  -4 10.2220  1.4520   7 
   5  -4  -4 63.6733  5.0312   1 
   5   4  -4 67.0891  4.9063  13 
   5   4  -4 54.3885  4.0552  14 
   5   4  -4 68.3110  3.9378   7 
   5   4  -4 61.7262  2.9735   6 
   5   4  -4 61.9818  4.4390   3 
   4   4  -4 82.1550  5.4250   2 
   4   4  -4 88.9791  5.8222  13 
   3  -4  -4 76.1287  4.2676   5 
  -3  -4   4 79.8842  5.8402   8 
   3   4  -4 80.6478  4.9699   2 
   2  -4  -4 464.301  20.896   5 
  -2  -4   4 492.891  27.287   8 
   2  -4  -4 473.159  27.433  12 
  -2   4   4 483.005  24.413   2 
   2   4  -4 474.268  24.058   2 
  -1  -4   4 987.531  53.234   8 
   1  -4  -4 920.888  40.898   5 
   1  -4  -4 1000.72   54.27  12 
  -1   4   4 969.192  47.547   2 
   1   4  -4 916.451  47.080   2 
   0  -4  -4 265.161  16.055  12 
   0  -4  -4 270.502  12.212   5 
   0  -4   4 261.094  11.812   5 
   0   4   4 279.609  14.094   2 
  -1  -4  -4 216.766   9.746   5 
   1  -4   4 206.513   9.384   5 
  -1  -4  -4 197.111  12.865  12 
   1   4   4 210.491  11.172   2 
   2  -4   4 62.1027  3.3605   5 
  -2  -4  -4 54.2048  3.5059   5 
   2   4   4 66.2714  4.2035   2 
   2   4   4 59.3228  4.6617   8 
  -3  -4  -4 79.4312  4.4973   5 
   3  -4   4 76.8140  4.1700   5 
   3   4   4 72.5299  5.0094   2 
   3   4   4 76.8702  6.0612   8 
   4  -4   4 160.760   8.307   5 
   4   4   4 178.219   8.670  10 
   4   4   4 184.356  10.698  13 
   5  -4   4 75.3139  4.9342   1 
   5   4   4 70.1029  5.1392   3 
   5   4   4 67.9483  5.6141  13 
   5   4   4 71.9624  4.7098  10 
   5   4   4 72.4568  4.9298  14 
   6   4   4 3.39992 1.47254  13 
   6   4   4 7.03893 1.71416   3 
   6   4   4 6.91287 1.49331  10 
   6   4   4 4.84091 1.42218  14 
   7   4   4 59.6554  4.3875  13 
   7   4   4 64.9687  4.0640   3 
   7   4   4 73.7973  4.0234  14 
   7  -5  -4 4.75156 1.11114   1 
   7   5  -4 4.91065 0.99530  14 
   7   5  -4 3.24936 0.49976   6 
   7   5  -4 1.40821 0.75563  13 
   7   5  -4 2.76627 0.82937   3 
   6  -5  -4 1.78760 1.15835   1 
   6   5  -4 1.06010 0.69760   7 
   6   5  -4 0.47387 0.84443  13 
   6   5  -4 -0.8599  0.7660  14 
   6   5  -4 0.48499 0.47883   6 
   6   5  -4 1.08551 0.90686   3 
   5  -5  -4 187.243  11.250   1 
   5   5  -4 192.489   9.939   3 
   5   5  -4 204.368  11.331  13 
   5   5  -4 195.333   7.509   6 
   5   5  -4 185.662   9.643  14 
   5   5  -4 194.481   9.426   7 
   4  -5  -4 142.572   9.255   1 
   4   5  -4 151.315   7.198  11 
   4   5  -4 143.314   7.868  14 
   4   5  -4 159.945   9.162  13 
   4   5  -4 157.084   6.926   4 
   4   5  -4 152.515   7.746   7 
   4   5  -4 156.471   6.098   6 
   3  -5  -4 33.2234  2.4507   5 
   3   5  -4 27.8427  2.5714   2 
   2  -5  -4 317.202  14.316   5 
   2   5  -4 306.302  16.185   2 
   1  -5  -4 270.529  15.771  12 
   1  -5  -4 258.008  12.283   5 
  -1   5   4 262.616  14.109   2 
   0  -5  -4 11.8506  1.5353   5 
   0  -5  -4 10.9474  1.7958  12 
   0  -5   4 10.1670  1.1964   5 
   0   5   4 10.0047  1.5568   2 
  -1  -5  -4 6.17208 1.51473  12 
   1  -5   4 9.98141 1.22514   5 
  -1  -5  -4 7.80786 1.30809   5 
   1   5   4 9.13618 1.52925   2 
  -2  -5  -4 50.6025  3.4457   5 
  -2  -5  -4 50.4230  4.6130  12 
   2  -5   4 56.2682  3.1907   5 
   2   5   4 47.4821  3.7671   2 
  -3  -5  -4 123.997   9.385  12 
  -3  -5  -4 131.120   7.079   5 
   3  -5   4 132.619   6.653   5 
   3   5   4 137.343   8.484  13 
   4  -5   4 275.504  14.494   1 
   4   5   4 277.667  15.643  13 
   4   5   4 272.206  11.966   4 
   4   5   4 267.933  13.185  14 
   4   5   4 278.130  12.729  10 
   4   5   4 279.876  12.822   7 
   4   5   4 253.832  13.579   3 
   5  -5   4 73.9149  4.8838   1 
   5   5   4 65.0568  4.8415   3 
   5   5   4 66.5116  5.5199  13 
   5   5   4 76.3834  4.7287  10 
   5   5   4 67.1144  4.7525  14 
   6  -5   4 19.9968  2.0819   1 
   6   5   4 17.8506  2.3215   3 
   6   5   4 17.1229  2.2016  14 
   6   5   4 17.6928  2.5484  13 
  -7  -5  -4 6.51140 1.28705   9 
   7   5   4 6.71652 0.70349   6 
   7   5   4 7.34932 1.15931  14 
   7   5   4 5.33045 1.00113   3 
   7   6  -4 7.75795 0.93186   3 
   6  -6  -4 3.68929 1.25433   1 
   6   6  -4 1.72670 0.93486  13 
   6   6  -4 2.25015 0.55665   6 
   6   6  -4 2.85156 0.98685   3 
   6   6  -4 2.70074 0.73626   7 
   6   6  -4 3.78738 1.03299  14 
   5  -6  -4 45.2365  4.0297   1 
   5   6  -4 43.1110  3.0479   7 
   5   6  -4 45.1056  3.6522  13 
   5   6  -4 45.3172  3.3211   3 
   5   6  -4 47.9943  3.4723  14 
   5   6  -4 45.1130  2.3773   6 
   4  -6  -4 242.872  14.295   1 
   4   6  -4 247.316  11.350  11 
   4   6  -4 277.465  12.317   7 
   4   6  -4 254.151  11.391   4 
   4   6  -4 267.994  12.440  14 
   3  -6  -4 58.5692  5.0465   1 
   3   6  -4 66.4008  3.8251  11 
   3   6  -4 71.1661  3.9613   4 
   3   6  -4 70.3864  4.2149   7 
   3   6  -4 70.5647  4.4717  14 
   2  -6  -4 90.8620  5.2667   5 
   1  -6  -4 25.4903  2.6014   5 
   0  -6  -4 376.751  16.902   5 
   0   6   4 353.330  19.222   2 
  -1  -6  -4 49.5624  4.5166  12 
  -1  -6  -4 52.6703  3.6113   5 
   1  -6   4 46.4505  3.0795   5 
   1   6   4 54.2516  4.0130   2 
  -2  -6  -4 132.297   7.284   5 
   2  -6   4 132.201   6.769   5 
  -2  -6  -4 122.928   9.466  12 
   2   6   4 146.442   7.198   7 
   3  -6   4 229.180  12.474   1 
   3   6   4 234.132  11.179   7 
   3   6   4 226.691  11.155   4 
   4  -6   4 48.3802  3.9381   1 
   4   6   4 46.9644  5.0014  13 
   4   6   4 53.1130  3.5744   7 
   4   6   4 55.9546  4.0751  14 
   5  -6   4 4.18777 1.20003   1 
   5   6   4 4.58823 1.57139  13 
   5   6   4 2.29461 0.84351   6 
   5   6   4 3.80601 1.32195  14 
   5   6   4 4.56682 1.43086   3 
  -6  -6  -4 4.53226 1.48969   9 
   6  -6   4 5.26773 1.03554   1 
   6   6   4 5.08893 0.76051   6 
   6   6   4 5.32119 1.22273  14 
   6   6   4 5.38315 1.23864   3 
   6   6   4 3.72470 1.23690  13 
   6  -7  -4 10.9481  1.5326   1 
   6   7  -4 9.65169 1.04317   7 
   5  -7  -4 6.75140 1.62254   1 
   5   7  -4 8.24127 1.50230  14 
   5   7  -4 6.11085 1.06994   7 
   4  -7  -4 8.48101 1.89257   1 
   4   7  -4 4.22121 1.30448  14 
   4   7  -4 5.69746 1.08433  11 
   4   7  -4 3.28236 0.56739   4 
   4   7  -4 4.49369 1.13705   7 
  -3  -7   4 135.546   8.057   9 
   3  -7  -4 131.468   8.574   1 
   3   7  -4 144.424   7.343   7 
   3   7  -4 134.196   6.728  11 
   3   7  -4 148.874   7.084   4 
   3   7  -4 138.493   7.459  14 
  -2  -7   4 672.533  31.123   9 
   2  -7  -4 681.986  29.187   4 
  -2   7   4 664.533  29.931   7 
   2   7  -4 677.715  29.510   7 
   2   7  -4 650.854  27.745  11 
   2   7  -4 678.525  29.849   4 
   1  -7  -4 17.6434  2.5467   9 
  -1  -7   4 20.7791  2.6657   9 
  -1   7   4 17.9366  2.3597   7 
   1   7  -4 14.4364  1.7312  11 
   0  -7   4 17.0420  2.3417   9 
   0  -7  -4 27.2357  3.1743   9 
   0  -7   4 22.8826  2.4800   4 
   0   7   4 17.5720  2.0701  11 
   0   7   4 16.5541  2.2214   7 
   0   7  -4 18.3537  1.9246  11 
   1  -7   4 37.1587  3.4086   9 
   1  -7   4 24.9850  2.3962   4 
  -1  -7  -4 35.5205  3.8829   9 
   1   7   4 26.9897  2.8962   7 
  -1   7  -4 25.6267  2.4195  11 
   2  -7   4 196.878   9.977   9 
  -2  -7  -4 195.010  10.847   9 
   2  -7   4 187.587   8.610   4 
   2  -7   4 190.977  10.482   1 
   2   7   4 191.212   9.625   7 
  -2   7  -4 188.851   8.734  11 
   2   7   4 175.149   9.863   4 
   3  -7   4 34.2028  3.3421   1 
  -3  -7  -4 34.2792  4.1019   9 
   3   7   4 28.1208  2.7118   4 
   3   7   4 30.6894  2.9810   7 
   4  -7   4 11.8556  1.8357   1 
  -4  -7  -4 14.7560  2.6345   9 
   4   7   4 13.1904  1.7321   7 
   4   7   4 10.8534  1.9498  14 
   5  -7   4 14.6972  1.7905   1 
  -5  -7  -4 11.6140  2.1652   9 
   5   7   4 11.4442  1.9192  13 
   5   7   4 11.5542  1.7148  14 
   5   7   4 14.5229  1.5116   7 
  -6  -7  -4 7.24235 1.31715   9 
   6  -7   4 8.47891 1.01172   1 
   6   7   4 5.42741 0.92871  14 
   5  -8  -4 67.0485  4.2383   1 
   5   8  -4 63.5480  3.4536   7 
   4  -8  -4 19.8519  2.4877   1 
   4   8  -4 20.5355  1.9839   7 
   4   8  -4 22.5786  1.8892  11 
  -3  -8   4 35.0992  3.3386   9 
   3  -8  -4 32.3888  3.4153   1 
   3   8  -4 36.1867  2.4562   4 
   3   8  -4 37.1077  2.5333  11 
   3   8  -4 33.5494  2.6773   7 
  -2  -8   4 2.66773 1.29022   9 
  -2   8   4 2.76886 1.28245   7 
   2   8  -4 4.09964 1.20465   4 
   2   8  -4 4.06678 1.01355  11 
   2   8  -4 3.53893 1.03222   7 
  -1  -8   4 41.6350  3.8846   9 
   1  -8  -4 45.1861  3.6938   9 
  -1   8   4 40.8060  3.6941   7 
   1   8  -4 37.4097  2.7242  11 
  -1   8   4 43.9175  3.2239  11 
   0  -8   4 22.5412  2.6652   9 
   0  -8   4 19.0278  2.2765   4 
   0  -8  -4 20.3965  2.7007   9 
   0   8   4 24.5204  2.7494   7 
   0   8   4 18.9100  2.0914  11 
   0   8  -4 22.3756  2.1304  11 
   1  -8   4 175.671   9.271   9 
   1  -8   4 167.599   8.353   4 
  -1  -8  -4 180.396   9.886   9 
   1   8   4 170.605   8.988   7 
   1   8   4 169.965   8.025  11 
  -1   8  -4 168.019   8.052  11 
   2  -8   4 25.4744  2.8056   9 
   2  -8   4 31.8194  2.7639   1 
  -2  -8  -4 28.0707  3.5548   9 
   2   8   4 30.7642  2.9368   7 
  -2   8  -4 28.2097  2.4083  11 
   2   8   4 29.3619  3.1192   4 
  -3  -8  -4 182.425  10.353   9 
   3  -8   4 192.209  10.076   1 
   3   8   4 179.226   9.114   7 
   3   8   4 179.146   8.850   4 
  -4  -8  -4 47.2923  3.9944   9 
   4  -8   4 53.8085  3.5201   1 
   4   8   4 44.6508  3.0482   7 
   5  -8   4 3.76836 0.81932   1 
  -5  -8  -4 2.39129 0.98204   9 
   4  -9  -4 20.1801  1.8018   1 
  -4   9   4 18.9208  1.6771  11 
   4   9  -4 20.1056  1.3982  11 
   4   9  -4 18.7932  1.4578   7 
  -3  -9   4 102.246   5.403   9 
   3   9  -4 91.0238  4.4765   4 
  -3   9   4 92.6230  4.9006  11 
   3   9  -4 90.8197  4.5652  11 
   3   9  -4 89.0791  4.7680   7 
  -2  -9   4 8.21289 1.53685   9 
   2   9  -4 8.23488 1.22684   7 
   2   9  -4 8.60217 1.24778  11 
  -2   9   4 7.38366 1.38095  11 
   2   9  -4 7.81236 1.21547   4 
   1  -9  -4 36.8456  2.9826   9 
  -1  -9   4 30.7340  2.8572   4 
   1  -9  -4 30.6395  2.1609   4 
  -1  -9   4 29.0070  2.9674   9 
  -1   9   4 39.3824  3.0312   7 
  -1   9   4 33.6932  2.8378  11 
   1   9  -4 34.5392  2.3841  11 
   0  -9   4 116.101   6.112   4 
   0  -9  -4 118.253   6.809   9 
   0  -9   4 113.419   6.631   9 
   0   9  -4 119.301   5.767  11 
   0   9   4 120.008   5.892  11 
   0   9   4 107.326   6.418   7 
   1  -9   4 118.979   6.720   9 
   1  -9   4 119.837   5.619   4 
  -1  -9  -4 121.357   7.110   9 
   1   9   4 121.752   5.785  11 
  -1   9  -4 118.272   5.808  11 
   1   9   4 114.934   6.539   7 
  -2  -9  -4 28.3490  3.1174   9 
   2   9   4 35.1666  2.6439   4 
  -2   9  -4 25.6084  1.9852  11 
   2   9   4 30.9268  2.7102   7 
   3  -9   4 32.1272  2.4019   1 
  -3  -9  -4 26.3870  2.9135   9 
   3   9   4 30.3678  1.8178   4 
   3   9   4 32.2813  2.3466   7 
   4  -9   4 8.88868 1.11912   1 
  -4  -9  -4 7.84342 1.34497   9 
  -2 -10   4 12.4474  1.4134   4 
  -2 -10   4 12.7609  1.4732   9 
   2  10  -4 11.1061  1.0882   4 
  -2  10   4 13.5203  1.3577  11 
   2  10  -4 13.2066  1.2898  11 
  -1 -10   4 88.7636  4.6111   4 
  -1 -10   4 85.7867  4.9342   9 
   1  10  -4 85.3235  4.5791   4 
  -1  10   4 95.3801  4.4918  11 
  -1  10   4 88.1009  4.7175   7 
   1  10  -4 90.3850  4.3885  11 
   0 -10   4 9.03431 0.88684   4 
   0 -10   4 10.7716  1.4300   9 
   0 -10  -4 8.62448 0.98080   4 
   0 -10  -4 10.5715  1.4502   9 
   0  10   4 10.0107  1.1976  11 
   0  10  -4 8.48705 1.08355  11 
   0  10   4 6.44631 1.18284   7 
  -1 -10  -4 8.67090 1.36506   9 
  -1 -10  -4 9.33641 1.25847   4 
  -1  10  -4 9.32248 1.06527  11 
   1  10   4 8.45251 1.33324   4 
   1  10   4 8.24465 1.23117   7 
  -2 -10  -4 1.71862 0.77552   4 
  -2 -10  -4 0.98013 0.72109   9 
   2  10   4 0.56138 0.57003   7 
   2  10   4 1.44328 0.56296   4 
   6   0  -5 536.212  27.577  13 
   5   0  -5 17.6381  2.7918  12 
  -5   0   5 17.9476  2.0850   2 
   5   0  -5 20.1713  2.1678   2 
   5   0  -5 18.5238  2.3125  13 
   4   0  -5 31.4870  2.3663   2 
   4   0  -5 31.8847  3.1175  12 
  -4   0   5 32.9063  3.0207   8 
   3   0  -5 125.740   6.833   2 
   3   0  -5 126.363   8.249  12 
  -3   0   5 130.901   8.016   8 
   2   0  -5 122.908   7.683  12 
  -2   0   5 124.420   7.508   8 
  -1   0   5 816.724  45.668   8 
   1   0  -5 832.214  46.491  12 
  -1   0   5 827.811  40.328   2 
   0   0  -5 2737.24  117.82   5 
   0   0   5 2782.98  154.16   8 
   0   0  -5 3069.17  157.96  12 
   0   0   5 2691.36  136.76   2 
   1   0   5 30.3916  2.2348   8 
  -1   0  -5 25.4940  2.0406  12 
  -1   0  -5 29.6178  1.5099   5 
   2   0   5 506.633  24.798   2 
   2   0   5 483.494  28.324   8 
  -2   0  -5 514.644  21.368   5 
   3   0   5 3.86391 1.10083   8 
   4   0   5 0.54574 0.92283   8 
  -4   0  -5 0.69669 0.46319   5 
   5   0   5 1.18943 0.94449  10 
  -5   0  -5 0.51509 0.62075   5 
   6   0   5 40.4331  3.5441  10 
   6   0   5 37.2313  3.4200  14 
   6   0   5 46.3362  4.1265   3 
   7   0   5 175.970   8.776  14 
   7   0   5 184.383   8.623  10 
   7   1  -5 172.937   9.004   3 
   7   1  -5 181.155   6.561   6 
   7   1  -5 182.185  10.193  13 
   6   1  -5 445.456  23.675  13 
   6   1  -5 460.987  21.033   3 
   5  -1  -5 32.9302  3.5416  12 
   5   1  -5 34.2313  3.7116  12 
   5   1  -5 36.8679  2.8368   2 
   5   1  -5 32.9666  3.0126  13 
  -5   1   5 34.2509  2.8009   2 
   4  -1  -5 23.9949  2.9361  12 
  -4  -1   5 20.9270  2.7584   8 
   4   1  -5 21.6376  1.9372   2 
  -4   1   5 28.0755  2.0870   2 
   4   1  -5 23.8792  3.0506  12 
   3  -1  -5 252.735  15.580  12 
  -3  -1   5 256.602  15.343   8 
  -3   1   5 268.287  13.363   2 
  -3   1   5 263.956  15.131   8 
   3   1  -5 261.685  13.353   2 
   3   1  -5 257.300  15.752  12 
   2  -1  -5 374.475  16.979   5 
  -2  -1   5 407.456  22.652   8 
   2  -1  -5 405.251  23.035  12 
   2   1  -5 391.723  23.129  12 
  -2   1   5 426.335  19.967   2 
  -2   1   5 413.174  22.520   8 
   2   1  -5 383.213  19.849   2 
  -1  -1   5 15.6962  1.4705   8 
   1  -1  -5 15.3192  0.9637   5 
   1  -1  -5 17.7200  1.3651  12 
   1   1  -5 13.2452  0.9969   2 
  -1   1   5 13.6695  1.4454   8 
   1   1  -5 12.6932  1.2965  12 
  -1   1   5 14.0854  1.1822   2 
   0  -1  -5 1533.52   86.48  12 
   0  -1   5 1547.91   64.49   5 
   0  -1   5 1470.10   84.85   8 
   0  -1  -5 1571.24   64.63   5 
   0  -1   5 1607.95   74.96   2 
   0   1  -5 1597.62   86.29  12 
   0   1   5 1631.58   84.74   8 
   0   1   5 1380.78   75.23   2 
   1  -1   5 827.099  35.114   5 
  -1  -1  -5 874.697  35.183   5 
   1  -1   5 863.146  46.152   8 
  -1  -1  -5 751.098  47.111  12 
   1   1   5 803.772  40.919   2 
  -1   1  -5 873.983  46.709  12 
   1   1   5 848.623  46.221   8 
   2  -1   5 92.9785  5.9119   8 
  -2  -1  -5 101.574   4.393   5 
   2  -1   5 93.7212  4.3499   5 
   2   1   5 85.0523  6.0097   8 
   2   1   5 85.4356  5.0729   2 
   3  -1   5 28.9727  1.7624   5 
   3  -1   5 28.2980  2.6339   8 
  -3  -1  -5 27.1860  1.7254   5 
   3   1   5 21.0001  2.8017   8 
   3   1   5 23.2376  1.9913   2 
  -4  -1  -5 177.461   8.405   5 
   4  -1   5 169.476  11.519   8 
  -4   1  -5 192.487   8.388   5 
   4   1   5 178.354  11.846   8 
   5  -1   5 2.46110 1.21543  10 
  -5  -1  -5 2.53426 0.90040   5 
   5   1   5 0.89333 1.01962  10 
   5   1   5 2.99736 1.45470  13 
   6  -1   5 9.61297 1.75420  10 
   6  -1   5 9.23474 1.68341  14 
   6   1   5 10.6283  2.1295   3 
   6   1   5 11.2141  1.9368  10 
   6   1   5 9.24139 1.73440  14 
   7  -1   5 61.8545  3.8316  14 
   7   1   5 61.3839  4.1644   3 
   7   1   5 61.0972  3.8696  10 
   7   1   5 63.0826  3.9962  14 
   8   2  -5 20.5332  1.0011   6 
   8   2  -5 23.0973  1.7510   3 
   7   2  -5 18.1380  2.1564   3 
   7   2  -5 14.7727  2.1027  13 
   7   2  -5 17.0461  1.1904   6 
   6   2  -5 448.193  15.966   6 
   6   2  -5 443.606  20.025   7 
   6   2  -5 454.003  20.986   3 
   6   2  -5 454.314  23.687  13 
   5   2  -5 368.392  19.594  13 
   4  -2  -5 10.7627  1.8532  12 
  -4  -2   5 9.50409 1.86741   8 
   4   2  -5 7.61726 1.72216  12 
   4   2  -5 10.3841  1.3796   2 
  -4   2   5 10.0285  1.4129   2 
   3  -2  -5 225.248  13.855  12 
  -3  -2   5 219.535  13.759   8 
   3   2  -5 243.901  12.028   2 
  -3   2   5 229.418  12.065   2 
   3   2  -5 228.988  14.171  12 
   2  -2  -5 236.150  13.415  12 
   2  -2  -5 230.902  10.022   5 
  -2  -2   5 231.906  13.346   8 
   2   2  -5 228.672  11.593   2 
  -2   2   5 227.138  11.810   2 
   2   2  -5 227.194  13.618  12 
  -2   2   5 206.086  13.040   8 
   1  -2  -5 1254.69   53.81   5 
  -1  -2   5 1401.00   70.58   8 
   1  -2  -5 1308.49   71.87  12 
  -1   2   5 1242.80   70.30   8 
   1   2  -5 1231.14   71.88  12 
   1   2  -5 1245.91   62.34   2 
   0  -2   5 251.319  10.706   5 
   0  -2  -5 252.241  10.956   5 
   0  -2  -5 240.185  14.602  12 
   0  -2   5 228.566  14.411   8 
   0   2  -5 240.946  14.230  12 
   0   2   5 275.408  14.270   8 
   0   2   5 254.263  12.812   2 
   0   2  -5 253.748  12.269   2 
  -1  -2  -5 3183.76  197.32  12 
  -1  -2  -5 3572.10  147.53   5 
   1  -2   5 3556.26  147.36   5 
   1  -2   5 3799.80  192.88   8 
   1   2   5 3641.45  193.05   8 
   1   2   5 3429.28  171.57   2 
   2  -2   5 238.781  13.807   8 
   2  -2   5 231.259  10.473   5 
  -2  -2  -5 242.019  10.614   5 
   2   2   5 234.771  14.178   8 
   2   2   5 240.006  12.370   2 
   3  -2   5 98.7232  4.7904   5 
  -3  -2  -5 95.9904  4.8729   5 
   3   2   5 84.6005  6.7162   8 
   3   2   5 104.252   5.781   2 
   4  -2   5 16.4151  1.5915   5 
  -4  -2  -5 15.8156  1.6418   5 
   4   2   5 12.9066  2.4346   8 
   5   2   5 30.1248  3.4941   3 
   5   2   5 32.5139  3.1344  10 
   5   2   5 26.2168  3.4346  13 
   5   2   5 27.5919  2.9052  14 
   6  -2   5 167.954   8.463  14 
   6   2   5 168.886   8.809  14 
   6   2   5 170.792  10.368  13 
   6   2   5 165.124   9.275   3 
   6   2   5 164.825   8.544  10 
   7   2   5 19.9674  2.3597   3 
   7   2   5 16.9327  2.0078  10 
   7   2   5 15.4202  1.9288  14 
   7   2   5 22.4498  2.5641  13 
   8   3  -5 0.96044 0.59732   3 
   8   3  -5 0.03029 0.19387   6 
   7   3  -5 41.6301  3.2025   3 
   7   3  -5 44.8409  3.5272  13 
   7   3  -5 46.7555  2.1359   6 
   6  -3  -5 116.488   7.775   1 
   6   3  -5 126.547   5.045   6 
   6   3  -5 135.672   7.238   3 
   6   3  -5 125.821   7.952  13 
   6   3  -5 126.821   6.496   7 
   5   3  -5 66.0668  3.8662   7 
   5   3  -5 61.0236  2.8593   6 
   5   3  -5 71.0424  4.9110  13 
   5   3  -5 59.3214  3.5792  11 
  -4  -3   5 64.4719  5.1193   8 
  -4   3   5 55.2033  4.2665   2 
   4   3  -5 64.0161  4.1461   2 
  -3  -3   5 187.943  11.775   8 
   3  -3  -5 197.837   8.761   5 
   3  -3  -5 195.295  11.695  12 
  -3   3   5 178.977  10.418   2 
   3   3  -5 187.140  10.166   2 
  -2  -3   5 74.4552  4.8149   8 
   2  -3  -5 69.5597  3.5832   5 
   2  -3  -5 74.0567  4.5983  12 
   2   3  -5 60.2472  4.7294  12 
   2   3  -5 62.8897  3.9062   2 
  -2   3   5 59.8602  4.2233   2 
   1  -3  -5 431.637  19.382   5 
  -1  -3   5 465.515  25.365   8 
   1  -3  -5 454.962  25.671  12 
   1   3  -5 442.031  22.144   2 
  -1   3   5 440.954  22.671   2 
   0  -3  -5 54.8120  2.9585   5 
   0  -3   5 51.1721  2.6103   5 
   0  -3   5 52.8156  3.8074   8 
   0  -3  -5 50.1229  3.7815  12 
   0   3   5 53.9014  3.3958   2 
   0   3   5 52.1509  3.5303   8 
   1  -3   5 1015.51   54.02   8 
  -1  -3  -5 911.150  55.596  12 
  -1  -3  -5 981.746  41.612   5 
   1  -3   5 990.200  41.329   5 
   1   3   5 977.948  48.330   2 
   1   3   5 992.990  54.351   8 
  -2  -3  -5 77.1092  4.1776   5 
   2  -3   5 77.9510  3.9652   5 
   2   3   5 77.9806  4.8306   2 
   2   3   5 80.8985  5.6785   8 
   3  -3   5 6.10624 0.93646   5 
  -3  -3  -5 4.15299 0.90801   5 
   3   3   5 4.94598 1.51665   8 
   3   3   5 4.90894 1.08238   2 
   4  -3   5 77.6834  4.1874   5 
  -4  -3  -5 73.4425  4.4130   5 
   4   3   5 85.0404  5.8009  13 
   4   3   5 68.1698  4.9678   2 
   5  -3   5 149.760   8.206  14 
   5   3   5 182.334   8.930  14 
   5   3   5 161.271   9.205   3 
   5   3   5 166.231   8.534  10 
   5   3   5 169.801  10.449  13 
   6   3   5 121.456   6.675  14 
   6   3   5 108.515   7.589  13 
   6   3   5 107.386   6.814   3 
   6   3   5 114.583   6.384  10 
   7   3   5 5.85104 1.24472  14 
   7   3   5 7.97686 1.45253   3 
   7   3   5 6.56330 1.43937  13 
   7   4  -5 2.55234 0.89419   3 
   7   4  -5 2.13422 0.87637  13 
   7   4  -5 1.28582 0.41497   6 
   6  -4  -5 17.0087  2.5256   1 
   6   4  -5 14.9351  2.2508  13 
   6   4  -5 14.0127  1.2729   6 
   6   4  -5 15.6817  1.7235   7 
   6   4  -5 17.4893  2.1962   3 
   6   4  -5 18.1682  2.1597  14 
   5  -4  -5 207.061  12.402   1 
   5   4  -5 220.811  11.082   3 
   5   4  -5 219.351  10.423   7 
   5   4  -5 207.977  10.543  14 
   5   4  -5 216.318   9.777  11 
   5   4  -5 230.256   8.320   6 
   5   4  -5 226.703  12.521  13 
   4   4  -5 165.247   9.618  13 
  -3  -4   5 8.97358 1.77396   8 
   3  -4  -5 9.64492 1.28586   5 
   3   4  -5 10.1371  1.4617   2 
  -3   4   5 5.87826 1.40029   2 
   2  -4  -5 71.3229  4.9078  12 
  -2  -4   5 80.9680  5.3009   8 
   2  -4  -5 69.8212  3.9755   5 
   2   4  -5 70.6385  4.3121   2 
  -2   4   5 65.1002  4.6887   2 
   1  -4  -5 451.752  19.926   5 
   1  -4  -5 469.267  26.189  12 
  -1  -4   5 454.028  25.846   8 
  -1   4   5 434.534  23.125   2 
   0  -4  -5 113.190   5.708   5 
   0  -4  -5 115.748   7.412  12 
   0  -4   5 107.894   5.241   5 
   0   4   5 111.292   6.514   2 
   1  -4   5 272.309  11.541   5 
  -1  -4  -5 235.719  15.731  12 
  -1  -4  -5 274.733  11.984   5 
   1   4   5 251.405  13.682   2 
  -2  -4  -5 361.289  15.977   5 
   2  -4   5 350.134  15.542   5 
  -2  -4  -5 340.524  21.294  12 
   2   4   5 364.275  20.879   8 
   2   4   5 344.000  18.366   2 
  -3  -4  -5 14.8292  1.8400   5 
   3  -4   5 15.9592  1.6151   5 
   3   4   5 11.7020  1.8094   2 
   3   4   5 14.0261  2.3853  13 
   3   4   5 14.6699  2.6251   8 
  -4  -4  -5 2.99040 1.12745   5 
   4   4   5 1.27243 1.16482  13 
   4   4   5 1.28667 1.17349  10 
   5  -4   5 48.8633  3.6010   1 
   5   4   5 51.2029  3.9227  14 
   5   4   5 38.8085  4.5879  13 
   5   4   5 39.5836  3.6913  10 
   5   4   5 43.5025  4.2201   3 
   6   4   5 109.063   6.123  14 
   6   4   5 98.0144  6.2018   3 
   6   4   5 100.234   6.974  13 
   6   4   5 103.351   5.855  10 
   7   4   5 31.2537  2.4081  14 
   7   4   5 29.9454  2.6282  13 
   7   4   5 32.8184  2.5117   3 
   7  -5  -5 3.66388 1.02942   1 
   7   5  -5 3.20960 0.89798  13 
   7   5  -5 2.37932 0.45925   6 
   7   5  -5 3.35197 0.84358   3 
   7   5  -5 3.49597 0.84696  14 
   6  -5  -5 42.0711  3.6904   1 
   6   5  -5 41.9493  2.1364   6 
   6   5  -5 41.3063  3.1066   3 
   6   5  -5 37.0605  3.2908  13 
   6   5  -5 42.6246  3.0363  14 
   6   5  -5 39.5795  2.7138   7 
   5  -5  -5 182.637  11.136   1 
   5   5  -5 195.657   9.785   3 
   5   5  -5 197.201   7.369   6 
   5   5  -5 190.325   9.227   7 
   5   5  -5 187.927   8.592  11 
   5   5  -5 190.892  10.971  13 
   5   5  -5 179.761   9.393  14 
   4  -5  -5 196.770  11.945   1 
   4   5  -5 196.996  10.363   3 
   4   5  -5 213.150   9.281   4 
   4   5  -5 205.604  11.707  13 
   4   5  -5 211.726  10.259  14 
   4   5  -5 219.034   9.487  11 
   4   5  -5 216.830  10.107   7 
   4   5  -5 204.512   7.947   6 
   3  -5  -5 5.76006 1.14652   5 
   3   5  -5 3.86809 1.03515   2 
   2  -5  -5 1151.80   50.37   5 
  -2   5   5 1202.37   58.67   2 
   1  -5  -5 277.758  16.282  12 
   1  -5  -5 260.395  12.630   5 
  -1   5   5 275.101  14.647   2 
   0  -5   5 20.2427  1.5921   5 
   0  -5  -5 22.7740  2.4055  12 
   0  -5  -5 24.2664  2.3077   5 
   0   5   5 21.5184  2.4440   2 
  -1  -5  -5 49.5626  3.2961   5 
   1  -5   5 47.3560  2.8398   5 
  -1  -5  -5 45.0449  4.1516  12 
   1   5   5 51.3095  3.6911   2 
   2  -5   5 537.980  23.350   5 
  -2  -5  -5 496.553  31.739  12 
  -2  -5  -5 571.622  24.026   5 
   2   5   5 534.938  27.567   2 
  -3  -5  -5 120.556   6.621   5 
   3  -5   5 114.589   6.028   5 
  -3  -5  -5 105.366   8.571  12 
   3   5   5 131.554   7.959  13 
   4  -5   5 99.5951  6.2048   1 
   4   5   5 97.4909  6.3005   3 
   4   5   5 93.8119  7.0136  13 
   4   5   5 91.4564  5.9367  14 
   4   5   5 108.224   5.949  10 
   5  -5   5 15.5453  2.0340   1 
   5   5   5 14.9620  2.3178  14 
   5   5   5 17.5483  2.3417  10 
   5   5   5 16.1510  2.7969  13 
   6   5   5 15.2439  2.3165  13 
   6   5   5 16.6966  2.0635  14 
   6   5   5 15.4511  2.0750   3 
   7   5   5 24.5878  1.3341   6 
   7   5   5 26.4064  1.9661   3 
   7   5   5 26.9546  1.9539  14 
   6  -6  -5 41.0845  3.3245   1 
   6   6  -5 38.4800  2.7230  14 
   6   6  -5 36.3691  1.8732   6 
   6   6  -5 36.4223  2.4404   7 
   6   6  -5 37.8394  2.9190  13 
   6   6  -5 37.6283  2.6751   3 
   5  -6  -5 4.19242 1.55040   1 
   5   6  -5 5.14593 0.85690   6 
   5   6  -5 5.07571 0.99701  11 
   5   6  -5 6.25768 1.40543   3 
   5   6  -5 6.05534 1.18320   7 
   5   6  -5 5.83301 1.35187  14 
   5   6  -5 5.95529 1.46143  13 
   4  -6  -5 21.7345  3.1265   1 
   4   6  -5 23.2900  1.5978   4 
   4   6  -5 26.4075  2.7455  14 
   4   6  -5 24.8385  2.2733  11 
   4   6  -5 24.2664  2.4540   7 
   3  -6  -5 158.184  10.186   1 
   3   6  -5 174.651   8.058  11 
   3   6  -5 175.718   8.754  14 
   3   6  -5 178.065   8.353   4 
   3   6  -5 172.302   8.604   7 
   2  -6  -5 83.9421  5.0392   5 
   1  -6  -5 29.4852  2.8973   5 
  -1   6   5 38.5441  3.2211   2 
   0  -6  -5 74.7116  4.7572   5 
   0  -6  -5 80.9208  5.9114  12 
   0   6   5 77.4807  5.3822   2 
  -1  -6  -5 12.7024  1.9218   5 
  -1  -6  -5 13.0084  2.3638  12 
   1  -6   5 11.1148  1.3986   5 
  -2  -6  -5 18.9849  3.1888  12 
   2  -6   5 28.8802  2.2211   5 
   2  -6   5 31.6490  2.0371   4 
   2   6   5 36.2896  3.0790   7 
   3  -6   5 33.1907  3.3949   1 
   3   6   5 37.6905  2.9938   7 
   3   6   5 35.5541  4.0897  13 
   3   6   5 32.3659  3.0069   4 
   4  -6   5 92.4143  5.8477   1 
   4   6   5 100.366   5.286   7 
   4   6   5 80.2861  6.4999  13 
   4   6   5 84.7313  5.5316  14 
   5  -6   5 3.00441 1.10397   1 
   5   6   5 2.80932 1.29384  14 
   5   6   5 2.71277 1.36814  13 
   5   6   5 3.93914 1.32910   3 
   6  -6   5 69.4566  3.8448   1 
  -6  -6  -5 56.4082  4.2389   9 
   6   6   5 60.0410  3.7941   3 
   6   6   5 53.6048  4.2250  13 
   6   6   5 66.9955  3.8601  14 
   6   6   5 65.7525  2.8611   6 
   6  -7  -5 43.1850  2.9672   1 
   6   7  -5 35.8446  2.2210   7 
   5  -7  -5 18.6803  2.4145   1 
   5   7  -5 18.2377  2.0819  14 
   5   7  -5 14.4678  1.5744   7 
   5   7  -5 16.2465  1.5119  11 
   4  -7  -5 52.5835  4.5326   1 
   4   7  -5 53.9360  3.2625  11 
   4   7  -5 54.4359  3.5631   7 
   4   7  -5 63.2243  4.0312  14 
   3  -7  -5 327.332  18.579   1 
   3   7  -5 367.821  15.977   4 
   3   7  -5 357.992  16.158   7 
  -3   7   5 336.367  16.582   7 
   3   7  -5 353.705  16.195  14 
   3   7  -5 359.947  15.227  11 
  -2  -7   5 42.6120  3.9678   9 
   2   7  -5 41.9562  2.8442  11 
  -2   7   5 44.2416  3.8987   7 
   2   7  -5 42.6023  3.1836   4 
   2   7  -5 42.7627  3.1164   7 
  -1  -7   5 14.0478  2.1103   9 
  -1   7   5 8.63705 1.74250   7 
   1   7  -5 11.3023  1.5060  11 
   0  -7   5 74.8725  5.1939   9 
   0  -7   5 89.4712  5.1185   4 
   0  -7  -5 92.4228  5.9561   9 
   0   7   5 80.3260  4.6645  11 
   0   7  -5 87.1557  4.5387  11 
   0   7   5 78.1671  5.1872   7 
   1  -7   5 43.9272  3.5107   9 
   1  -7   5 44.8267  3.0701   4 
  -1  -7  -5 50.7312  4.7432   9 
   1   7   5 48.1069  4.0497   7 
  -1   7  -5 39.9140  2.8501  11 
  -2  -7  -5 149.108   9.008   9 
   2  -7   5 151.344   6.898   4 
   2  -7   5 150.274   8.541   1 
   2  -7   5 153.978   8.229   9 
   2   7   5 138.039   8.183   4 
   2   7   5 150.169   7.981   7 
   3  -7   5 100.256   6.327   1 
  -3  -7  -5 100.681   7.065   9 
   3   7   5 107.547   5.892   7 
   3   7   5 100.859   5.741   4 
   4  -7   5 15.6152  2.0677   1 
  -4  -7  -5 15.1900  2.7309   9 
   4   7   5 13.0740  1.7005   7 
   5  -7   5 2.13933 0.86327   1 
  -5  -7  -5 1.17120 1.23078   9 
   5   7   5 1.27551 0.92206  14 
   5   7   5 1.71788 1.11502  13 
  -6  -7  -5 14.9048  1.6957   9 
   5  -8  -5 4.49979 1.10513   1 
   5   8  -5 4.78480 0.80449   7 
   4  -8  -5 16.0076  2.1784   1 
   4   8  -5 14.9789  1.4924  11 
   4   8  -5 12.6084  1.4823   7 
  -3  -8   5 147.848   8.270   9 
   3  -8  -5 139.156   8.885   1 
   3   8  -5 164.906   7.496   4 
   3   8  -5 153.925   7.296  11 
   3   8  -5 163.424   7.744   7 
  -2  -8   5 34.6851  3.3198   9 
   2   8  -5 33.1485  2.6337   7 
   2   8  -5 32.1271  2.4436  11 
   2   8  -5 36.0182  2.7236   4 
  -2   8   5 36.3314  3.4385   7 
  -1  -8   5 9.17540 1.83333   9 
   1   8  -5 15.5010  1.7708  11 
  -1   8   5 15.2699  2.2203   7 
  -1   8   5 11.3519  1.7189  11 
   0  -8   5 22.8432  2.7811   9 
   0  -8  -5 28.5545  3.2736   9 
   0  -8   5 26.3309  2.6354   4 
   0   8   5 29.1837  2.6586  11 
   0   8  -5 29.3745  2.4714  11 
   0   8   5 26.6684  3.0629   7 
  -1  -8  -5 41.7322  4.2643   9 
   1  -8   5 51.5439  3.1692   4 
   1  -8   5 51.0367  3.8001   9 
  -1   8  -5 46.7490  3.0506  11 
   1   8   5 49.9524  3.8542   7 
   2  -8   5 17.6866  2.2819   9 
  -2  -8  -5 19.8692  2.9581   9 
   2  -8   5 20.7327  2.3122   1 
  -2   8  -5 18.3507  1.8279  11 
   2   8   5 22.9813  2.5500   7 
   2   8   5 17.8521  2.4034   4 
   3  -8   5 38.9907  3.0948   1 
  -3  -8  -5 43.9212  4.2799   9 
   3   8   5 35.1954  2.6681   4 
   3   8   5 42.1982  3.0408   7 
  -4  -8  -5 4.37181 1.48816   9 
   4  -8   5 4.71890 1.03942   1 
   4   8   5 4.37452 1.00135   7 
   5  -8   5 1.07557 0.56430   1 
  -5  -8  -5 3.11175 0.96968   9 
   4   9  -5 20.8279  1.4424   7 
  -4   9   5 16.6217  1.5952  11 
   4   9  -5 18.2314  1.3306  11 
  -3  -9   5 78.7347  4.5581   9 
   3   9  -5 79.6984  4.1332   7 
   3   9  -5 79.6151  3.8497   4 
  -3   9   5 78.3880  4.3315  11 
   3   9  -5 78.3268  4.0182  11 
  -2  -9   5 5.31730 1.24851   9 
   2   9  -5 3.68025 0.93370   4 
   2   9  -5 4.75181 0.96862  11 
  -2   9   5 4.56176 1.18908  11 
  -2   9   5 4.14835 1.24932   7 
  -1  -9   5 9.10752 1.62948   9 
   1  -9  -5 7.94846 1.04419   4 
  -1  -9   5 7.86152 1.46780   4 
   1   9  -5 8.71200 1.28946  11 
  -1   9   5 8.15396 1.59229   7 
  -1   9   5 6.41242 1.26219  11 
   0  -9   5 5.29051 1.28960   9 
   0  -9   5 2.20743 0.90957   4 
   0  -9  -5 3.66503 1.34942   9 
   0   9   5 3.04326 0.97453  11 
   0   9  -5 4.61561 1.00313  11 
   0   9   5 3.58767 1.22818   7 
   1  -9   5 4.10938 1.19431   9 
  -1  -9  -5 5.53508 1.55879   9 
   1   9   5 5.56095 1.27051   7 
  -1   9  -5 5.91044 1.06293  11 
  -2  -9  -5 7.62817 1.68746   9 
   2   9   5 10.8638  1.5788   4 
  -2   9  -5 10.1252  1.2212  11 
   2   9   5 11.1979  1.6000   7 
  -3  -9  -5 67.9958  4.6599   9 
   3  -9   5 78.5063  4.4581   1 
   3   9   5 75.3070  3.5381   4 
   3   9   5 76.8285  4.1971   7 
   4  -9   5 31.2652  2.0625   1 
  -4  -9  -5 26.3004  2.1961   9 
  -2 -10   5 8.52904 1.14259   9 
  -2 -10   5 7.93639 1.11391   4 
   2  10  -5 6.33876 0.90061  11 
   2  10  -5 7.60808 0.83470   4 
  -2  10   5 7.44137 0.98039  11 
  -1 -10   5 9.32969 1.13718   4 
  -1 -10   5 9.75330 1.33230   9 
   1  10  -5 11.6202  1.2206  11 
  -1  10   5 7.37421 1.18419   7 
  -1  10   5 8.56435 1.08755  11 
   1  10  -5 7.98369 1.11622   4 
   0 -10  -5 56.3008  3.4780   9 
   0 -10  -5 58.6268  2.9103   4 
   0 -10   5 60.8011  3.6003   9 
   0  10   5 55.8475  3.4742   7 
   0  10  -5 58.4954  3.0808  11 
   0  10   5 58.3591  3.0490  11 
  -1 -10  -5 4.19101 0.99829   9 
  -1 -10  -5 3.52536 0.84996   4 
   1  10   5 4.39785 1.04079   4 
  -1  10  -5 3.85740 0.75401  11 
   1  10   5 3.77473 0.91999   7 
  -2 -10  -5 4.48942 0.93880   9 
   2  10   5 3.30855 0.61319   4 
   2  10   5 3.39709 0.75023   7 
   6   0  -6 286.377  13.063  11 
   6   0  -6 300.792  15.842  13 
  -5   0   6 264.720  14.131   2 
   5   0  -6 239.198  16.715  12 
   5   0  -6 287.958  14.341  13 
   4   0  -6 187.635  10.265   2 
  -4   0   6 192.717  10.342   2 
   4   0  -6 195.466  12.452  12 
  -4   0   6 195.378  12.028   8 
   3   0  -6 1446.92   82.95  12 
  -3   0   6 1474.81   81.02   8 
   3   0  -6 1479.08   71.74   2 
  -2   0   6 196.214  11.668   8 
  -2   0   6 200.279  10.117   2 
   2   0  -6 195.706  10.080   2 
   2   0  -6 198.034  11.900  12 
  -1   0   6 158.339   7.957   2 
  -1   0   6 150.156   9.357   8 
   1   0  -6 167.136   9.294  12 
   1   0  -6 146.253   6.660   5 
   0   0   6 529.551  32.529   8 
   0   0  -6 618.759  32.870  12 
   0   0  -6 598.569  24.495   5 
   0   0   6 576.886  28.618   2 
  -1   0  -6 0.59456 0.26653   5 
  -1   0  -6 0.41381 0.38143  12 
   1   0   6 0.33054 0.30537   2 
   1   0   6 0.09033 0.41211   8 
  -2   0  -6 106.381   4.676   5 
   2   0   6 98.7651  6.5122   8 
  -2   0  -6 93.7531  6.2541  12 
  -3   0  -6 2.59892 0.54732   5 
   3   0   6 2.77699 0.98490   8 
   4   0   6 87.5417  6.6546   8 
  -4   0  -6 84.8650  4.4170   5 
   5   0   6 15.6864  2.2272  10 
   5   0   6 12.6184  1.9195  14 
   6   0   6 0.58628 1.25944   3 
   6   0   6 -0.0772  0.9344  10 
   6   0   6 0.48297 0.90959  14 
   7   0   6 -0.6932  0.7774  10 
   7   0   6 0.57212 0.77461  14 
   8   1  -6 20.1618  0.9194   6 
   7   1  -6 100.780   3.835   6 
   7   1  -6 97.5721  5.5294   3 
   7   1  -6 96.7537  6.2043  13 
   6   1  -6 98.4296  5.8987   3 
   6   1  -6 102.935   6.581  13 
   6   1  -6 101.455   5.354  11 
   5  -1  -6 297.044  19.455  12 
   5   1  -6 308.939  19.766  12 
   5   1  -6 334.179  16.849  13 
   4  -1  -6 39.5976  3.7088  12 
  -4  -1   6 48.8451  3.9193   8 
   4   1  -6 42.2615  2.9837   2 
  -4   1   6 43.4001  3.0506   2 
   4   1  -6 40.2514  3.8736  12 
  -3  -1   6 386.914  21.578   8 
   3  -1  -6 373.008  21.955  12 
  -3   1   6 373.105  18.847   2 
   3   1  -6 359.711  22.073  12 
   3   1  -6 377.472  18.808   2 
  -3   1   6 364.091  21.325   8 
   2  -1  -6 476.296  27.736  12 
  -2  -1   6 495.436  27.316   8 
   2   1  -6 476.052  23.918   2 
   2   1  -6 466.856  27.850  12 
  -2   1   6 475.922  27.215   8 
  -2   1   6 508.856  24.084   2 
   1  -1  -6 159.586   8.720  12 
   1  -1  -6 138.359   6.390   5 
  -1   1   6 134.006   8.748   8 
   1   1  -6 138.341   8.681  12 
  -1   1   6 149.029   7.651   2 
   1   1  -6 146.932   7.364   2 
   0  -1  -6 2988.77  162.08  12 
   0  -1   6 2785.78  158.87   8 
   0  -1  -6 2898.64  121.15   5 
   0  -1   6 2878.27  120.98   5 
   0   1   6 3116.19  158.76   8 
   0   1  -6 2873.10  120.95   5 
   0   1  -6 2992.68  161.89  12 
   0   1   6 2677.26  141.00   2 
   1  -1   6 830.295  33.702   5 
  -1  -1  -6 850.151  33.786   5 
   1  -1   6 809.124  44.364   8 
  -1  -1  -6 718.919  45.211  12 
   1   1   6 773.809  39.282   2 
   1   1   6 815.174  44.434   8 
  -2  -1  -6 301.505  18.662  12 
   2  -1   6 308.759  18.355   8 
   2  -1   6 327.340  13.835   5 
  -2  -1  -6 342.601  13.881   5 
   2   1   6 312.105  18.554   8 
   2   1   6 316.265  16.138   2 
   3  -1   6 183.077   8.665   5 
   3  -1   6 189.497  11.845   8 
  -3  -1  -6 200.667   8.726   5 
  -3   1  -6 189.956   8.608   5 
   3   1   6 191.689  12.077   8 
   4  -1   6 53.8247  4.8663   8 
  -4  -1  -6 60.9833  3.3930   5 
  -4   1  -6 61.4361  3.3044   5 
   4   1   6 55.6960  5.0408   8 
   5  -1   6 46.5051  3.7681  10 
   5  -1   6 35.4010  3.2789  14 
   5   1   6 41.2898  3.6876  14 
   5   1   6 36.8501  3.4875  10 
   5   1   6 42.5769  4.0926   3 
   5   1   6 33.4382  3.9444  13 
   6  -1   6 36.8951  3.3787  14 
   6  -1   6 41.1057  3.5435  10 
   6   1   6 45.9197  4.1964   3 
   6   1   6 48.5454  3.6087  14 
   6   1   6 43.9642  3.8044  10 
   7  -1   6 27.3256  2.5308  14 
   7   1   6 32.2616  2.8394  14 
   7   1   6 26.5773  2.5190  10 
   7   1   6 28.8761  2.8061   3 
   8   2  -6 35.9799  2.2398   3 
   8   2  -6 33.6768  1.4325   6 
   7   2  -6 133.512   6.846   3 
   7   2  -6 126.491   4.851   6 
   7   2  -6 120.466   7.551  13 
   6   2  -6 176.315   9.174   3 
   6   2  -6 180.326  10.328  13 
   6   2  -6 170.526   6.601   6 
   5   2  -6 81.1815  4.5349   7 
   5   2  -6 81.2824  5.5377  13 
   4  -2  -6 122.295   8.338  12 
  -4  -2   6 116.731   8.312   8 
  -4   2   6 125.145   7.190   2 
   4   2  -6 126.467   8.727  12 
   4   2  -6 119.921   6.985   2 
   3  -2  -6 94.9327  6.2137  12 
  -3  -2   6 89.8251  6.2171   8 
  -3   2   6 90.6314  5.3811   2 
   3   2  -6 87.7817  5.1840   2 
   3   2  -6 88.7568  6.4189  12 
   2  -2  -6 1081.46   59.69  12 
   2  -2  -6 1049.69   44.57   5 
  -2  -2   6 1122.16   58.69   8 
  -2   2   6 926.891  58.347   8 
   2   2  -6 1105.25   51.79   2 
   2   2  -6 1033.14   59.88  12 
  -2   2   6 1078.53   52.11   2 
   1  -2  -6 547.372  29.896  12 
  -1  -2   6 543.462  29.597   8 
   1  -2  -6 525.560  22.412   5 
  -1   2   6 529.635  29.351   8 
  -1   2   6 508.542  26.252   2 
   1   2  -6 494.286  29.862  12 
   1   2  -6 520.112  25.752   2 
   0  -2  -6 493.125  28.083  12 
   0  -2  -6 484.971  21.017   5 
   0  -2   6 485.308  20.724   5 
   0  -2   6 432.675  27.636   8 
   0   2   6 504.711  24.563   2 
   0   2   6 538.706  27.517   8 
  -1  -2  -6 981.162  40.870   5 
   1  -2   6 984.516  53.409   8 
  -1  -2  -6 864.518  54.640  12 
   1  -2   6 976.155  40.657   5 
   1   2   6 1005.28   53.60   8 
   1   2   6 979.278  47.531   2 
  -2  -2  -6 181.920   8.278   5 
   2  -2   6 180.877   8.124   5 
   2  -2   6 189.065  10.845   8 
  -2  -2  -6 169.226  11.162  12 
   2   2   6 180.397   9.626   2 
   2   2   6 175.974  11.140   8 
   3  -2   6 71.2304  3.7214   5 
  -3  -2  -6 67.7708  3.8096   5 
   3   2   6 77.0162  4.5567   2 
   3   2   6 65.0178  5.4212   8 
   4  -2   6 34.4045  2.2883   5 
  -4  -2  -6 28.0299  2.2697   5 
   4   2   6 39.0996  4.0804  13 
  -4   2  -6 32.4470  2.1847   5 
   5  -2   6 19.5854  2.2594  14 
   5   2   6 13.9496  2.1795  10 
   5   2   6 17.2520  2.5974   3 
   5   2   6 13.9940  2.6319  13 
   5   2   6 16.6713  2.2916  14 
   6  -2   6 45.5227  3.4468  14 
   6   2   6 46.6839  4.4005   3 
   6   2   6 51.4414  4.5175  13 
   6   2   6 46.6935  3.6436  10 
   6   2   6 51.9587  3.8286  14 
   7  -2   6 49.4203  3.1579  14 
   7   2   6 48.9513  3.2926  10 
   7   2   6 49.6898  3.5691   3 
   7   2   6 51.9508  3.4303  14 
   8   3  -6 5.22527 0.45053   6 
   8   3  -6 4.94682 0.82281   3 
   7   3  -6 107.403   5.936   3 
   7   3  -6 108.804   4.263   6 
   6  -3  -6 56.8247  4.7788   1 
   6   3  -6 57.4519  3.7061   7 
   6   3  -6 60.5114  4.6753  13 
   6   3  -6 64.2042  4.3440   3 
   6   3  -6 68.0662  2.8929   6 
   5  -3  -6 67.8436  5.8163   1 
   5   3  -6 95.1558  4.8816   7 
   5   3  -6 84.2698  3.6113   6 
   5   3  -6 90.7083  5.3873   3 
   5   3  -6 82.2653  4.4952  11 
   5   3  -6 92.3749  5.9366  13 
  -4   3   6 109.867   7.280   2 
   4   3  -6 130.114   7.327  13 
   4   3  -6 119.284   6.997   2 
  -3  -3   6 138.231   9.533   8 
   3  -3  -6 148.976   9.495  12 
   3   3  -6 156.235   8.234   2 
   3   3  -6 158.289  10.014  12 
  -3   3   6 144.399   8.575   2 
   2  -3  -6 696.337  29.726   5 
   2  -3  -6 713.386  39.575  12 
  -2  -3   6 707.353  39.057   8 
  -2   3   6 686.928  34.873   2 
   2   3  -6 683.947  39.839  12 
   2   3  -6 674.113  34.280   2 
   1  -3  -6 256.142  11.449   5 
   1  -3  -6 267.622  15.058  12 
  -1  -3   6 256.912  15.049   8 
   1   3  -6 248.264  12.786   2 
   1   3  -6 251.086  15.007  12 
  -1   3   6 244.919  13.434   2 
   0  -3   6 430.828  18.774   5 
   0  -3   6 404.817  25.062   8 
   0  -3  -6 454.484  19.243   5 
   0  -3  -6 449.627  25.555  12 
   0   3   6 446.732  24.838   8 
   0   3   6 456.110  22.383   2 
   1  -3   6 1611.86   67.27   5 
   1  -3   6 1674.98   88.11   8 
  -1  -3  -6 1616.97   67.63   5 
  -1  -3  -6 1458.65   90.33  12 
   1   3   6 1614.19   88.40   8 
   1   3   6 1633.53   78.60   2 
  -2  -3  -6 574.535  34.648  12 
   2  -3   6 612.440  25.576   5 
  -2  -3  -6 604.081  25.890   5 
   2   3   6 591.661  34.045   8 
   2   3   6 593.785  30.012   2 
   3  -3   6 68.1168  3.7406   5 
  -3  -3  -6 68.8526  4.0147   5 
   3   3   6 67.0342  5.5793   8 
   3   3   6 71.8112  4.6423   2 
  -4  -3  -6 44.6508  3.1600   5 
   4  -3   6 43.0258  2.8396   5 
   4   3   6 49.8575  3.6055  10 
   4   3   6 47.2571  4.2883  13 
   5  -3   6 2.82711 1.12068  14 
   5   3   6 1.19629 1.28354   3 
   5   3   6 3.47061 1.52538  13 
   5   3   6 2.33936 1.17926  10 
   5   3   6 2.07855 1.29495  14 
   6  -3   6 35.4454  3.0425  14 
   6   3   6 37.0366  4.1318  13 
   6   3   6 33.7115  3.3158  10 
   6   3   6 36.2937  3.3907  14 
   6   3   6 31.0055  3.3913   3 
   7   3   6 5.09110 1.30606  13 
   7   3   6 6.63566 1.33408   3 
   7   3   6 5.82546 1.18875  14 
   7   4  -6 14.0693  1.0538   6 
   7   4  -6 13.3243  1.6627   3 
   7   4  -6 13.1443  1.7851  13 
   6  -4  -6 38.3266  4.0020   1 
   6   4  -6 48.4404  3.4394   3 
   6   4  -6 40.7684  3.1215  14 
   6   4  -6 48.1132  2.9851   7 
   6   4  -6 41.5345  3.6076  13 
   6   4  -6 40.9570  2.1885   6 
   5  -4  -6 64.2479  5.1816   1 
   5  -4  -6 62.9131  2.8527   6 
   5   4  -6 61.2524  3.5887  11 
   5   4  -6 61.9558  2.9254   6 
   5   4  -6 62.1200  4.2621   3 
   5   4  -6 68.6736  4.8116  13 
   5   4  -6 64.2388  3.8609   7 
   5   4  -6 54.2618  3.9533  14 
   4   4  -6 61.0362  3.6607   7 
   4   4  -6 57.7355  4.3128  13 
  -3  -4   6 294.560  17.186   8 
   3  -4  -6 272.539  12.791   5 
   3   4  -6 288.652  14.792   2 
  -3   4   6 271.127  15.347   2 
  -2  -4   6 380.252  20.827   8 
   2  -4  -6 359.396  20.743  12 
   2  -4  -6 363.021  15.850   5 
  -2   4   6 321.972  18.534   2 
   2   4  -6 341.098  17.909   2 
   1  -4  -6 688.719  30.096   5 
  -1  -4   6 671.868  39.229   8 
   1  -4  -6 742.500  39.831  12 
  -1   4   6 676.804  35.043   2 
   0  -4   6 536.660  24.031   5 
   0  -4  -6 569.270  24.659   5 
   0  -4  -6 575.128  32.654  12 
   0   4   6 576.555  28.607   2 
  -1  -4  -6 729.362  31.243   5 
   1  -4   6 714.937  30.693   5 
   1   4   6 715.280  36.151   2 
  -2  -4  -6 51.3260  4.3479  12 
  -2  -4  -6 52.1239  3.2801   5 
   2  -4   6 48.5092  2.8202   5 
   2   4   6 44.2740  4.1526   8 
   2   4   6 44.0014  3.5037   2 
  -3  -4  -6 65.0650  4.2904   5 
  -3  -4  -6 68.7413  5.8334  12 
   3  -4   6 70.0355  3.9504   5 
   3   4   6 81.4850  5.6038  13 
   3   4   6 73.4728  4.9745   2 
   4   4   6 46.0990  4.0909  14 
   4   4   6 44.6864  4.8689  13 
   4   4   6 51.7931  3.7967  10 
   4   4   6 48.0982  4.4730   3 
   5  -4   6 114.070   6.513   1 
   5   4   6 105.835   7.629  13 
   5   4   6 100.565   6.213  10 
   5   4   6 112.870   6.611  14 
   5   4   6 108.392   6.856   3 
   6   4   6 12.9997  1.9567  10 
   6   4   6 11.8428  2.2008  13 
   6   4   6 13.5373  2.0549  14 
   6   4   6 11.7374  2.0044   3 
   7   4   6 49.0844  3.1894   3 
   7   4   6 47.4514  3.0398  14 
   7  -5  -6 6.40576 1.20105   1 
   7   5  -6 4.09869 0.92524  13 
   7   5  -6 3.89100 0.53261   6 
   7   5  -6 5.60289 0.94840  14 
   7   5  -6 4.74768 0.89972   3 
   6  -5  -6 38.6833  3.6013   1 
   6   5  -6 43.6019  3.0261  14 
   6   5  -6 39.7511  2.7294   7 
   6   5  -6 42.2407  3.0812   3 
   6   5  -6 42.5745  2.1116   6 
   6   5  -6 40.2843  3.3075  13 
   5  -5  -6 0.17303 1.18663   1 
   5   5  -6 1.37557 0.98685  14 
   5   5  -6 0.90611 0.99974  13 
   5   5  -6 0.34372 0.67797   7 
   5   5  -6 0.81489 0.53007   6 
   5   5  -6 0.39081 0.65831  11 
   5   5  -6 1.55976 0.97178   3 
   4  -5  -6 86.7254  6.5913   1 
   4   5  -6 104.339   5.335   7 
   4   5  -6 93.0203  4.9308  11 
   4   5  -6 93.2909  5.4630  14 
   4   5  -6 92.5829  6.1082  13 
   4   5  -6 95.4572  4.5073   4 
   4   5  -6 97.2937  5.5770   3 
   3  -5  -6 14.5060  1.8179   5 
   3   5  -6 14.3655  1.8742   2 
   2  -5  -6 54.5007  3.5732   5 
  -2   5   6 53.9163  4.2307   2 
   1  -5  -6 46.6194  3.7181  12 
   1  -5  -6 44.6295  3.1425   5 
  -1   5   6 46.9619  3.6561   2 
   0  -5  -6 101.648   6.869  12 
   0  -5  -6 91.4851  5.3723   5 
   0   5   6 97.4069  6.1705   2 
  -1  -5  -6 1.52497 0.80115   5 
   1  -5   6 0.76243 0.52193   5 
  -1  -5  -6 0.25265 0.84237  12 
   1   5   6 14.8531  1.9451   2 
  -2  -5  -6 112.688   8.533  12 
  -2  -5  -6 116.312   6.521   5 
   2  -5   6 121.836   5.968   5 
   2   5   6 127.618   7.856  13 
   2   5   6 112.810   7.295   2 
  -3  -5  -6 76.2671  7.1534  12 
   3   5   6 106.438   5.518   7 
   3   5   6 95.5854  6.8119  13 
   3   5   6 103.646   5.518   4 
   4  -5   6 229.814  11.871   1 
   4   5   6 211.308  11.513   3 
   4   5   6 221.820  11.022  14 
   4   5   6 208.294  13.006  13 
   5  -5   6 4.37030 1.20425   1 
   5   5   6 2.98565 1.40179   3 
   5   5   6 4.24254 1.39075  14 
   5   5   6 3.64182 1.42462  10 
   5   5   6 3.52830 1.53539  13 
   6   5   6 174.924  10.810  13 
   6   5   6 205.896   9.396  14 
   6   5   6 186.472   9.632   3 
   6  -6  -6 12.4228  1.9355   1 
   6   6  -6 9.04704 1.43898  13 
   6   6  -6 11.9562  1.4524   3 
   6   6  -6 12.1738  1.5132  14 
   6   6  -6 10.0172  1.2416   7 
   6   6  -6 11.7740  0.9920   6 
   5  -6  -6 32.3473  3.7010   1 
   5   6  -6 31.4861  2.2301  11 
   5   6  -6 30.1637  2.8491  14 
   5   6  -6 32.1101  2.4580   7 
   5   6  -6 32.5714  1.8612   6 
   5   6  -6 35.6109  2.6910   3 
   4  -6  -6 126.086   8.549   1 
   4   6  -6 132.412   6.541  11 
   4   6  -6 149.424   7.082   7 
   4   6  -6 130.186   7.168  14 
   4   6  -6 134.646   6.198   4 
   3  -6  -6 39.2748  4.3497   1 
   3   6  -6 46.8557  3.1469   7 
   3   6  -6 42.7091  2.8555  11 
   3   6  -6 34.6042  3.2746  14 
   3   6  -6 42.4406  2.7810   4 
   2  -6  -6 417.408  20.574   5 
   2   6  -6 491.457  19.251  11 
   1  -6  -6 65.7746  4.3119   5 
   0  -6  -6 28.8472  2.9781   5 
   0  -6  -6 35.7858  3.3188  12 
   0   6   6 26.9784  3.1544   2 
  -1  -6  -6 0.97106 1.08070  12 
  -1  -6  -6 0.40241 0.85911   5 
   1   6   6 2.17750 1.03411   7 
   2  -6   6 137.718   6.256   4 
   2  -6   6 131.105   7.592   1 
   2  -6   6 129.325   7.190   9 
   2   6   6 116.899   7.362   4 
   2   6   6 124.904   6.959   7 
   3  -6   6 5.65145 1.44322   1 
   3   6   6 2.97809 1.15006   7 
   3   6   6 3.80023 1.26455   4 
   3   6   6 2.12305 1.50917  13 
   4  -6   6 52.8545  3.8414   1 
   4   6   6 47.8832  5.0392  13 
   4   6   6 45.7221  4.0358  14 
   5  -6   6 39.9004  2.9732   1 
   5   6   6 37.7414  3.3200  14 
   5   6   6 31.3649  3.6107  13 
   6  -6   6 38.4730  2.3651   1 
  -6  -6  -6 35.9517  3.2228   9 
   6   6   6 29.8022  2.3917   3 
   6   6   6 27.6141  2.6662  13 
   6   6   6 32.1251  2.3829  14 
   6  -7  -6 4.23939 1.05883   1 
   6   7  -6 4.56333 0.70210   7 
   5  -7  -6 4.04182 1.31210   1 
   5   7  -6 4.26471 0.88585   7 
   5   7  -6 5.84609 0.92742  11 
   4  -7  -6 42.8658  4.2955   1 
   4   7  -6 40.1709  2.8994   7 
   4   7  -6 42.1393  2.7342  11 
   3  -7  -6 32.3287  3.8130   1 
   3   7  -6 38.8758  2.7060  11 
   3   7  -6 35.9997  2.8068   7 
   3   7  -6 40.4566  2.6842   4 
  -3   7   6 39.8173  3.7932   7 
  -2  -7   6 159.639   8.965   9 
  -2   7   6 172.462   9.074   7 
   2   7  -6 172.286   7.899  11 
   2   7  -6 162.899   8.353   4 
  -1  -7   6 61.9832  4.6977   9 
   1   7  -6 69.7515  3.8891  11 
  -1   7   6 70.0822  4.7617   7 
   0  -7   6 51.9355  3.9077   9 
   0  -7   6 49.8877  3.6395   4 
   0   7   6 49.6401  3.9058   7 
   0   7  -6 52.8287  3.2272  11 
   0   7   6 54.3280  3.4702  11 
   1  -7   6 122.906   7.047   1 
   1  -7   6 120.322   6.578  14 
   1  -7   6 113.563   6.232   4 
  -1  -7  -6 130.599   7.715   9 
   1  -7   6 119.129   6.880   9 
   1   7   6 120.840   6.873   7 
  -1   7  -6 119.382   5.936  11 
   2  -7   6 22.7861  1.5058   4 
   2  -7   6 18.0383  2.3102   9 
  -2  -7  -6 23.1136  3.2856   9 
   2  -7   6 20.4234  2.4225   1 
   2   7   6 24.5897  2.7084   7 
   2   7   6 18.1975  2.6366   4 
  -3  -7  -6 48.5277  4.7967   9 
   3  -7   6 44.2981  3.5166   1 
   3   7   6 39.0805  3.2467   7 
   3   7   6 48.3897  3.3490   4 
  -4  -7  -6 16.6849  2.7067   9 
   4  -7   6 18.0655  2.0945   1 
   4   7   6 16.4478  1.8797   7 
   5  -7   6 41.1107  2.7718   1 
  -5  -7  -6 40.5922  3.7357   9 
   5   7   6 31.5474  3.0572  13 
   5  -8  -6 32.5056  2.6051   1 
   5   8  -6 32.9917  1.8946  11 
   4  -8  -6 20.1512  2.4862   1 
   4   8  -6 23.6806  1.8690   7 
   4   8  -6 24.2990  1.7727  11 
   3   8  -6 299.773  13.220   4 
   3   8  -6 277.076  13.282   7 
   3   8  -6 299.279  12.769  11 
  -3   8   6 292.503  13.915   7 
  -2  -8   6 104.473   6.073   9 
   2   8  -6 100.764   5.220  11 
   2   8  -6 101.033   5.486   4 
  -2   8   6 97.6481  6.0446   7 
  -1  -8   6 15.5706  2.1216   9 
   1   8  -6 14.1793  1.6848  11 
  -1   8   6 15.0927  1.9964  11 
  -1   8   6 17.2008  2.3413   7 
   0  -8   6 19.1192  2.4867   9 
   0  -8  -6 21.0723  2.7545   9 
   0  -8   6 26.5691  2.5593   4 
   0   8   6 26.7995  2.4402  11 
   0   8   6 25.4155  2.9335   7 
   0   8  -6 25.8623  2.2408  11 
   1  -8   6 47.2224  3.0455   4 
   1  -8   6 43.5611  3.5609   9 
  -1  -8  -6 46.8371  4.3734   9 
  -1   8  -6 50.3414  3.0498  11 
   1   8   6 55.6713  3.9208   7 
  -2  -8  -6 10.9412  2.2207   9 
   2  -8   6 11.7379  1.7275   1 
   2   8   6 11.7608  2.0088   4 
   2   8   6 12.4879  1.8862   7 
  -3  -8  -6 18.7637  2.7310   9 
   3  -8   6 18.5012  2.0530   1 
   3   8   6 19.8703  2.1366   7 
   3   8   6 15.4393  1.6821   4 
   4  -8   6 55.4623  3.3913   1 
  -4  -8  -6 41.1432  3.6049   9 
   4   8   6 47.7948  2.9974   7 
   5  -8   6 4.47059 0.75297   1 
  -5  -8  -6 2.72909 0.94641   9 
  -4   9   6 39.1771  2.3890  11 
   4   9  -6 40.2276  2.1644  11 
  -3   9   6 95.4159  4.8862  11 
   3   9  -6 95.2930  4.5668  11 
   3   9  -6 91.7023  4.3953   4 
  -2  -9   6 16.0317  1.8692   9 
   2   9  -6 14.9186  1.5625  11 
  -2   9   6 15.0258  1.9265   7 
  -2   9   6 16.2459  1.8388  11 
   2   9  -6 15.3847  1.5562   4 
   1  -9  -6 1.94031 0.69209   4 
  -1  -9   6 3.72342 1.09306   4 
  -1  -9   6 3.12402 1.03466   9 
  -1   9   6 5.46641 1.37789   7 
  -1   9   6 2.28878 0.91903  11 
   1   9  -6 2.13425 0.80113  11 
   0  -9   6 72.8440  4.6408   9 
   0  -9  -6 72.8191  4.8049   9 
   0  -9   6 75.3590  4.2339   4 
   0   9   6 77.3685  4.0843  11 
   0   9   6 76.9088  4.7546   7 
   0   9  -6 76.8751  4.0201  11 
   1  -9   6 8.17204 1.49071   9 
  -1  -9  -6 9.61112 1.80800   9 
  -1   9  -6 8.41621 1.15769  11 
   1   9   6 9.83631 1.63773   7 
   1   9   6 8.58360 1.77272   4 
  -2  -9  -6 41.4609  3.3278   9 
   2   9   6 40.6653  2.9320   4 
   2   9   6 42.1993  2.9743   7 
  -3  -9  -6 43.3819  3.2592   9 
   3   9   6 47.2382  2.8585   7 
  -2 -10   6 30.8796  2.0429   4 
   2  10  -6 30.0996  1.7041   4 
   2  10  -6 28.4179  1.7938  11 
  -2  10   6 29.4565  1.8809  11 
  -1 -10   6 107.986   5.521   9 
  -1 -10   6 103.147   5.152   4 
  -1  10   6 113.325   4.986  11 
   1  10  -6 105.219   4.943  11 
  -1  10   6 101.203   5.394   7 
   1  10  -6 106.042   5.207   4 
   0  10   6 5.21590 1.05562   7 
   0  10  -6 7.64664 0.94788  11 
  -1 -10  -6 1.30113 0.74561   9 
  -1 -10  -6 1.45757 0.65189   4 
   1  10   6 1.02601 0.64675   7 
   1  10   6 -0.0271  0.6567   4 
   7   0  -7 1.17584 0.95568  13 
   6   0  -7 13.5333  1.8360  11 
   6   0  -7 12.5605  2.0073  13 
   5   0  -7 1.66683 1.20269  12 
   5   0  -7 3.21839 1.07208  13 
   4   0  -7 51.3307  4.3052  12 
  -4   0   7 44.2514  3.2065   2 
   4   0  -7 47.2064  3.2051   2 
  -4   0   7 46.4008  4.0350   8 
  -3   0   7 1122.50   62.62   8 
   3   0  -7 1118.97   64.11  12 
  -3   0   7 1153.03   55.37   2 
   3   0  -7 1110.67   55.29   2 
  -2   0   7 58.9193  3.3564   2 
  -2   0   7 56.8033  4.1598   8 
   2   0  -7 54.6948  4.0716  12 
  -1   0   7 366.872  22.455   8 
   1   0  -7 406.146  22.577  12 
  -1   0   7 402.070  19.545   2 
   0   0  -7 613.519  32.905  12 
   0   0  -7 612.605  24.527   5 
   0   0   7 516.810  28.615   2 
  -1   0  -7 119.951   7.552  12 
   1   0   7 127.099   7.806   8 
   1   0   7 129.495   6.573   2 
  -1   0  -7 126.587   5.649   5 
  -2   0  -7 43.1329  3.2627  12 
  -2   0  -7 47.5556  2.4387   5 
   2   0   7 46.3048  3.6193   8 
  -3   0  -7 112.764   5.252   5 
   3   0   7 103.120   7.469   8 
  -4   0  -7 119.810   5.905   5 
   5   0   7 -0.9163  1.1921   3 
   5   0   7 0.58589 1.02966  10 
   5   0   7 1.27398 1.12307  14 
   6   0   7 57.2896  4.4313   3 
   6   0   7 55.4372  4.0131  10 
   6   0   7 61.1744  4.1009  14 
   7   0   7 25.6277  2.4107  10 
   7   0   7 27.6070  2.5581  14 
   8   1  -7 2.60884 0.31038   6 
   7   1  -7 42.2813  3.0658   3 
   7   1  -7 42.9422  3.4386  13 
   7   1  -7 43.4821  1.9421   6 
   6   1  -7 79.3600  4.6054  11 
   6   1  -7 85.0872  5.6419  13 
   6   1  -7 78.1253  4.9647   3 
   6   1  -7 84.3665  3.3827   6 
   5  -1  -7 29.1365  2.8463  13 
   5  -1  -7 25.8504  3.5804  12 
   5   1  -7 24.3046  3.6437  12 
   5   1  -7 25.8926  2.8865  13 
   4  -1  -7 72.0059  5.6972  12 
  -4  -1   7 68.8151  5.5313   8 
   4   1  -7 78.3948  4.6247   2 
   4   1  -7 76.7283  5.9493  12 
  -4   1   7 72.1330  4.6322   2 
   3  -1  -7 483.248  28.189  12 
  -3  -1   7 478.749  27.632   8 
  -3   1   7 483.602  24.268   2 
  -3   1   7 478.036  27.516   8 
   3   1  -7 485.408  24.158   2 
   3   1  -7 485.351  28.377  12 
   2  -1  -7 1913.53  107.44  12 
   2   1  -7 1977.00   93.20   2 
  -2   1   7 1941.59   93.39   2 
   2   1  -7 1948.04  107.61  12 
  -2   1   7 1785.37  105.21   8 
   1  -1  -7 199.626  11.234  12 
   1  -1  -7 181.864   8.275   5 
  -1  -1   7 165.593  11.301   8 
  -1  -1   7 190.899   9.555   2 
  -1   1   7 191.735   9.885   2 
   1   1  -7 203.595  11.311  12 
  -1   1   7 182.346  11.355   8 
   0  -1   7 1066.98   62.93   8 
   0  -1  -7 1222.53   63.93  12 
   0  -1  -7 1191.16   47.78   5 
   0  -1   7 1083.59   55.34   2 
   0   1  -7 1129.44   63.72  12 
   0   1   7 1075.50   55.67   2 
   0   1  -7 1113.79   47.53   5 
   0   1   7 1202.31   62.85   8 
  -1  -1  -7 464.877  29.007  12 
   1  -1   7 510.453  28.598   8 
   1  -1   7 492.108  21.554   5 
  -1  -1  -7 538.911  21.692   5 
   1   1   7 508.357  28.655   8 
  -1   1  -7 530.649  21.523   5 
   1   1   7 504.604  25.224   2 
  -2  -1  -7 190.654   7.989   5 
   2  -1   7 179.005  10.730   8 
   2  -1   7 177.602   7.911   5 
  -2  -1  -7 168.755  10.768  12 
   2   1   7 168.564  10.838   8 
   2   1   7 169.148   9.234   2 
  -2   1  -7 171.491   7.812   5 
  -3  -1  -7 131.190   9.022  12 
  -3  -1  -7 145.748   6.680   5 
   3  -1   7 140.049   9.222   8 
  -3   1  -7 148.202   6.587   5 
   3   1   7 135.636   9.373   8 
  -4  -1  -7 601.500  25.287   5 
   4  -1   7 536.756  33.637   8 
   4   1   7 580.566  30.130  13 
  -4   1  -7 599.885  25.152   5 
   5  -1   7 225.908  10.724  10 
   5  -1   7 211.304  10.832  14 
   5   1   7 226.983  13.140  13 
   5   1   7 242.998  11.251  14 
   5   1   7 215.282  11.736   3 
   5   1   7 223.480  10.867  10 
   6  -1   7 12.8278  2.0090  10 
   6  -1   7 13.1982  1.9660  14 
   6   1   7 14.7261  2.2242  10 
   6   1   7 14.8415  2.3911   3 
   6   1   7 12.0307  2.0362  14 
   7  -1   7 27.3865  2.4481  14 
   7   1   7 26.8637  2.4479  10 
   7   1   7 28.4265  2.6014  14 
   7   1   7 28.8172  2.7031   3 
   8   2  -7 0.60140 0.22145   6 
   8   2  -7 0.99848 0.58374   3 
   7   2  -7 54.5747  2.3291   6 
   7   2  -7 50.5032  3.8698  13 
   7   2  -7 50.4812  3.4808   3 
   6   2  -7 40.3758  3.4702  13 
   6   2  -7 36.4385  2.6864  11 
   6   2  -7 34.8818  1.9029   6 
   6   2  -7 38.1710  3.4486   3 
   5  -2  -7 16.9116  2.8344  12 
   5   2  -7 15.5000  2.2280  13 
   5   2  -7 12.7714  1.6384   7 
   5   2  -7 14.7575  1.7460  11 
   5   2  -7 14.5885  1.1634   6 
   4  -2  -7 95.0560  6.9724  12 
  -4  -2   7 99.9900  7.0830   8 
   4   2  -7 96.5345  7.3286  12 
  -4   2   7 91.4866  5.9534   2 
   4   2  -7 100.722   5.812   2 
  -3  -2   7 154.457  10.009   8 
   3  -2  -7 167.213  10.105  12 
   3   2  -7 152.284  10.296  12 
   3   2  -7 161.624   8.512   2 
  -3   2   7 151.643   8.733   2 
   2  -2  -7 172.262   7.985   5 
  -2  -2   7 184.453  10.943   8 
   2  -2  -7 191.805  10.872  12 
  -2   2   7 175.945   9.610   2 
   2   2  -7 178.791  11.047  12 
   2   2  -7 177.490   9.189   2 
  -2   2   7 159.330  10.669   8 
  -1  -2   7 115.825   7.502   8 
   1  -2  -7 120.334   7.230  12 
   1  -2  -7 111.748   5.437   5 
   1   2  -7 111.212   5.983   2 
  -1   2   7 117.557   6.595   2 
  -1   2   7 123.932   7.305   8 
   1   2  -7 108.077   7.195  12 
   0  -2   7 717.102  44.380   8 
   0  -2  -7 806.072  33.771   5 
   0  -2  -7 838.341  45.133  12 
   0  -2   7 808.607  33.415   5 
   0   2   7 774.981  39.357   2 
   0   2   7 814.865  44.190   8 
   1  -2   7 446.179  19.094   5 
  -1  -2  -7 404.077  25.841  12 
   1  -2   7 446.244  25.309   8 
  -1  -2  -7 470.660  19.385   5 
   1   2   7 451.167  22.500   2 
   1   2   7 460.862  25.504   8 
   2  -2   7 296.384  12.940   5 
  -2  -2  -7 318.143  13.192   5 
  -2  -2  -7 274.285  17.634  12 
   2  -2   7 297.771  17.213   8 
   2   2   7 287.776  15.234   2 
   2   2   7 292.068  17.572   8 
  -3  -2  -7 57.9999  4.9304  12 
  -3  -2  -7 68.9556  3.6950   5 
   3  -2   7 64.4221  3.4775   5 
   3   2   7 69.3933  4.2865   2 
   3   2   7 58.1168  5.1492   8 
  -4  -2  -7 8.26639 1.34629   5 
   4   2   7 8.84331 1.67125  10 
  -4   2  -7 8.18042 1.14783   5 
   4   2   7 9.37367 2.07438  13 
   5  -2   7 34.7045  3.1451  14 
   5   2   7 34.5133  3.6764   3 
   5   2   7 30.1944  3.7740  13 
   5   2   7 33.1854  3.3374  10 
   5   2   7 31.8845  3.3949  14 
   6  -2   7 15.4885  2.0714  14 
   6   2   7 15.9095  2.2130  10 
   6   2   7 15.5261  2.3086  14 
   6   2   7 14.8072  2.5414  13 
   6   2   7 18.0695  2.5311   3 
   7  -2   7 7.41586 1.25221  14 
   7   2   7 11.6152  1.7048   3 
   7   2   7 12.6520  1.6799  14 
   7   2   7 11.8654  1.6193  10 
   8   3  -7 30.3943  1.9199   3 
   7   3  -7 23.8166  2.5460  13 
   7   3  -7 26.1017  2.4141   3 
   7   3  -7 23.7148  1.3514   6 
   6  -3  -7 23.1932  3.0455   1 
   6   3  -7 20.9039  2.5034   3 
   6   3  -7 26.5323  3.0310  13 
   6   3  -7 24.8663  2.2057  11 
   6   3  -7 23.1397  2.2262   7 
   6   3  -7 24.5276  1.5377   6 
   5  -3  -7 39.7216  4.3964   1 
   5   3  -7 42.1383  3.3788   3 
   5   3  -7 49.0631  3.7648  13 
   5   3  -7 37.9199  2.7835  11 
   5   3  -7 47.1051  2.2455   6 
   5   3  -7 46.0078  3.0451   7 
   4  -3  -7 173.475  11.570  12 
   4   3  -7 183.570   9.893   2 
  -4   3   7 162.096  10.225   2 
   4   3  -7 192.844  10.160  13 
  -3  -3   7 284.157  16.762   8 
   3  -3  -7 271.948  16.694  12 
   3   3  -7 289.751  17.244  12 
   3   3  -7 277.125  14.363   2 
  -3   3   7 260.665  14.847   2 
  -2  -3   7 88.0566  6.2956   8 
   2  -3  -7 97.5328  4.7051   5 
   2  -3  -7 90.8162  6.0602  12 
   2   3  -7 92.4122  5.1053   2 
   2   3  -7 85.4490  6.2677  12 
  -2   3   7 90.8602  5.7239   2 
   1  -3  -7 45.3369  2.7560   5 
   1  -3  -7 50.8524  3.5327  12 
  -1  -3   7 43.8179  3.7674   8 
  -1   3   7 45.6600  3.3795   2 
   0  -3  -7 262.798  15.489  12 
   0  -3  -7 258.476  11.716   5 
   0  -3   7 229.655  15.277   8 
   0   3   7 260.183  15.090   8 
   0   3   7 281.275  13.745   2 
  -1  -3  -7 997.786  42.523   5 
   1  -3   7 1040.17   55.33   8 
   1  -3   7 1006.85   42.10   5 
  -1  -3  -7 923.262  56.734  12 
   1   3   7 996.356  49.378   2 
   1   3   7 1013.89   55.63   8 
   2  -3   7 132.706   6.197   5 
  -2  -3  -7 120.583   8.694  12 
  -2  -3  -7 123.068   6.474   5 
   2   3   7 141.834   8.913   8 
   2   3   7 133.289   7.533   2 
   3  -3   7 110.577   5.430   5 
  -3  -3  -7 97.8547  7.6500  12 
  -3  -3  -7 105.755   5.721   5 
   3   3   7 111.472   6.612   2 
   3   3   7 112.224   8.048   8 
  -4  -3  -7 74.4541  4.5517   5 
  -4  -3  -7 65.2036  5.9620  12 
   4   3   7 78.6029  5.9189  13 
   4   3   7 87.1130  4.9943  10 
   5  -3   7 158.751   8.211  14 
   5   3   7 158.582   8.375  10 
   5   3   7 165.900   8.689  14 
   5   3   7 148.791  10.027  13 
   5   3   7 164.517   9.155   3 
   6  -3   7 20.7392  2.2308  14 
   6   3   7 18.8856  2.8496  13 
   6   3   7 22.5725  2.8483   3 
   6   3   7 16.4747  2.2803  14 
   6   3   7 18.7766  2.4073  10 
   7   3   7 23.8546  2.3610   3 
   7   3   7 26.5465  2.2659  10 
   7   3   7 26.8918  2.3815  14 
   7   3   7 30.3615  2.5396  13 
   7  -4  -7 36.9898  3.0785   1 
   7   4  -7 39.9427  1.8567   6 
   7   4  -7 40.6616  2.7566   3 
   6  -4  -7 27.0410  3.2694   1 
   6   4  -7 30.0945  1.6936   6 
   6   4  -7 26.4623  2.6501   3 
   6   4  -7 25.5319  2.2156  11 
   6   4  -7 29.5635  2.2596   7 
   6   4  -7 25.4956  2.8741  13 
   5  -4  -7 83.1189  6.2674   1 
   5  -4  -7 89.1993  3.7493   6 
   5   4  -7 85.7966  5.0618  14 
   5   4  -7 88.6741  4.6308  11 
   5   4  -7 82.3348  5.2752   3 
   5   4  -7 87.5005  3.7900   6 
   5   4  -7 93.9283  5.9770  13 
   5   4  -7 87.7456  4.9080   7 
   4   4  -7 48.6300  3.6899  13 
   4   4  -7 45.2241  3.0659   7 
   3  -4  -7 60.7297  4.5601  12 
  -3  -4   7 58.5361  4.8465   8 
   3   4  -7 53.8479  3.7437   2 
  -3   4   7 56.1227  4.4495   2 
   2  -4  -7 80.7608  5.7980  12 
  -2  -4   7 82.5784  6.1743   8 
   2  -4  -7 95.5778  4.7633   5 
  -2   4   7 81.6488  5.6386   2 
   1  -4  -7 89.0765  4.7515   5 
  -1  -4   7 78.3579  6.1064   8 
   1  -4  -7 87.3184  5.8757  12 
  -1   4   7 88.7814  5.6100   2 
   0  -4  -7 465.097  20.596   5 
   0  -4  -7 467.007  27.168  12 
   0   4   7 459.821  23.875   2 
  -1  -4  -7 12.7370  1.6190   5 
  -1  -4  -7 12.3573  2.0264  12 
   1   4   7 14.0743  1.8720   2 
  -2  -4  -7 9.91269 2.03914  12 
   2  -4   7 13.8869  1.4240   5 
  -2  -4  -7 13.3416  1.7427   5 
   2   4   7 13.4750  1.9300   2 
   2   4   7 13.8199  2.3435   8 
  -3  -4  -7 81.2536  6.9664  12 
   3  -4   7 97.8970  4.9211   5 
  -3  -4  -7 95.5820  5.4245   5 
   3   4   7 97.5009  6.6839  13 
   3   4   7 87.9293  5.9779   2 
   4  -4   7 35.1056  2.9287   1 
   4  -4   7 33.6772  2.9773  14 
   4   4   7 28.1051  3.8436  13 
   4   4   7 28.3451  3.2197  14 
   4   4   7 34.8163  3.8029   3 
   4   4   7 33.0995  3.3908  10 
   5  -4   7 188.575   9.717  14 
   5   4   7 213.437  10.118  10 
   5   4   7 204.404  10.341  14 
   5   4   7 202.174  12.210  13 
   5   4   7 195.638  10.767   3 
   6   4   7 147.685   7.606  14 
   6   4   7 143.185   7.937   3 
   6   4   7 134.908   8.797  13 
   6   4   7 145.757   7.383  10 
   7   4   7 7.11057 1.14313  14 
   7   4   7 7.95798 1.26918   3 
   7  -5  -7 4.34287 1.06886   1 
   7   5  -7 3.24298 0.47652   6 
   7   5  -7 3.59072 0.78892   3 
   6  -5  -7 13.1263  2.2449   1 
   6   5  -7 14.7713  1.1906   6 
   6   5  -7 15.0543  1.5431  11 
   6   5  -7 12.9824  1.8736  13 
   6   5  -7 15.3693  1.6150   7 
   6   5  -7 17.9456  1.9095  14 
   6   5  -7 14.3556  1.8064   3 
   5  -5  -7 3.96608 1.70283   1 
   5   5  -7 3.14983 1.13644   3 
   5   5  -7 4.30488 1.30159  13 
   5   5  -7 5.55508 1.32264  14 
   5   5  -7 4.59138 1.05914   7 
   5   5  -7 5.28509 0.81397   6 
   5   5  -7 2.34707 0.83770  11 
   4  -5  -7 40.7412  4.3501   1 
   4   5  -7 43.0054  3.1746  14 
   4   5  -7 40.4557  2.1633   6 
   4   5  -7 40.2776  2.1710   4 
   4   5  -7 37.3024  3.1227   3 
   4   5  -7 33.9743  3.2294  13 
   4   5  -7 41.5309  2.7493  11 
   4   5  -7 43.3675  2.9514   7 
   3   5  -7 -0.3010  0.6904   7 
   2  -5  -7 98.0197  6.5654  12 
   2  -5  -7 86.1942  5.1834   5 
  -2   5   7 94.8936  6.3379   2 
   1  -5  -7 344.258  19.434  12 
   1  -5  -7 318.469  14.994   5 
  -1   5   7 304.916  17.369   2 
   0  -5  -7 22.9482  2.7698  12 
   0  -5  -7 18.9495  2.1973   5 
   0   5   7 18.0446  2.3981   2 
  -1  -5  -7 87.8885  6.4299  12 
   1  -5   7 83.5532  4.3207   5 
  -1  -5  -7 77.1010  4.8933   5 
   1   5   7 82.8689  5.6026   2 
  -2  -5  -7 26.7526  2.8093   5 
   2  -5   7 22.4579  2.0406   5 
  -2  -5  -7 22.8287  3.2887  12 
   2   5   7 29.5281  3.5910  13 
   3  -5   7 18.8334  2.1582  14 
   3  -5   7 16.2254  2.1890   1 
   3   5   7 11.1880  2.4743  13 
   3   5   7 16.6616  2.1123   4 
   4  -5   7 52.9863  3.8960   1 
   4  -5   7 51.1658  3.6461  14 
   4   5   7 46.4442  4.4702   3 
   4   5   7 51.6224  4.8421  13 
   4   5   7 57.9288  4.1834  14 
   5  -5   7 3.19673 1.03224   1 
   5   5   7 2.74945 1.34813   3 
   5   5   7 1.42940 1.27389  13 
   5   5   7 1.91668 1.25234  10 
   5   5   7 1.81929 1.15419  14 
   6   5   7 67.2107  4.0171  14 
   6   5   7 64.7511  4.2099   3 
   6   5   7 61.9796  4.6574  13 
   6  -6  -7 13.4601  2.0365   1 
   6   6  -7 15.2712  1.5761   3 
   6   6  -7 14.8140  1.4420   7 
   6   6  -7 14.1036  1.7002  13 
   6   6  -7 16.8167  1.1608   6 
   6   6  -7 17.0066  1.4559  11 
   5  -6  -7 2.96951 1.47961   1 
   5   6  -7 2.82468 1.03025  14 
   5   6  -7 3.08484 1.02874   3 
   5   6  -7 4.34256 0.99866   7 
   5   6  -7 3.99155 0.92341  11 
   4  -6  -7 74.5948  5.7817   1 
   4   6  -7 81.0079  4.7149  14 
   4   6  -7 73.5818  4.3310   7 
   4   6  -7 71.3053  4.0769  11 
   4   6  -7 72.1603  3.5662   4 
   3  -6  -7 83.1648  6.4087   1 
   3   6  -7 94.7744  5.1442   7 
   3   6  -7 94.7346  4.9084   4 
   3   6  -7 91.3862  4.8721  11 
   3   6  -7 90.3607  5.3548  14 
   2   6  -7 105.987   5.388  11 
   2   6  -7 106.559   5.778   4 
   1  -6  -7 21.8377  2.6298   5 
  -1   6   7 26.9045  2.9726   7 
   0  -6  -7 112.178   6.728   5 
   0  -6  -7 125.435   8.444  12 
   0   6   7 124.521   6.789   7 
   1  -6   7 295.220  12.989   4 
  -1  -6  -7 256.892  17.369  12 
   1   6   7 280.188  13.300   7 
   2  -6   7 137.820   7.200  14 
   2  -6   7 145.462   8.029   1 
   2  -6   7 142.929   6.590   4 
   2  -6   7 139.489   7.620   9 
   2   6   7 132.804   7.347   7 
   2   6   7 123.205   7.753   4 
   3  -6   7 77.1086  4.9479   1 
   3  -6   7 65.2201  4.3882  14 
   3   6   7 65.0913  5.7143  13 
   3   6   7 79.5419  4.6513   7 
   3   6   7 70.9900  4.5498   4 
   4  -6   7 108.717   6.293   1 
   4   6   7 93.3783  7.1553  13 
   5  -6   7 1.13730 0.76295   1 
   5   6   7 0.43804 0.92851  14 
   5   6   7 1.35611 1.15827  13 
  -6  -6  -7 15.3316  1.9816   9 
   6   6   7 18.5076  1.7500   3 
   6   6   7 18.7808  1.7215  14 
   6  -7  -7 4.22245 1.03527   1 
   6   7  -7 3.64802 0.62073   7 
   5  -7  -7 14.2877  2.1137   1 
   5   7  -7 13.0752  1.4239   7 
   5   7  -7 15.3969  1.4442  11 
   4  -7  -7 107.170   7.255   1 
   4   7  -7 114.259   5.555  11 
  -4   7   7 113.658   6.437   7 
   4   7  -7 112.527   5.826   7 
   3  -7  -7 45.6730  4.3303   1 
   3   7  -7 51.9960  3.3706   7 
   3   7  -7 53.5565  3.2323   4 
  -3   7   7 56.4431  4.1997   7 
   3   7  -7 52.2615  3.2671  11 
   2   7  -7 85.6808  5.0389   4 
  -2   7   7 87.4245  5.7880   7 
   2   7  -7 93.5577  4.8203  11 
  -1  -7   7 122.888   7.143   9 
  -1   7   7 129.962   7.366   7 
   1   7  -7 130.111   6.310  11 
   0  -7   7 81.3389  4.9118   4 
   0  -7   7 79.3471  5.1295   9 
   0   7   7 81.8913  5.2994   7 
   0   7  -7 82.3430  4.3755  11 
   1  -7   7 55.4402  3.8687   1 
   1  -7   7 52.5669  3.4020   4 
   1  -7   7 52.6378  3.8788   9 
  -1  -7  -7 53.7699  4.9557   9 
   1  -7   7 61.4005  3.9657  14 
  -1   7  -7 46.6503  3.0843  11 
   1   7   7 52.8922  4.0524   7 
   2  -7   7 32.6284  2.8393   1 
  -2  -7  -7 23.9895  3.3336   9 
   2  -7   7 30.1043  2.8225  14 
   2   7   7 29.9866  3.3647   4 
   2   7   7 34.6778  3.2209   7 
   3  -7   7 34.4851  2.9400   1 
  -3  -7  -7 31.8925  3.7816   9 
   3   7   7 35.7205  2.8013   4 
   3   7   7 35.6588  3.0882   7 
  -4  -7  -7 41.3241  4.1739   9 
   4  -7   7 38.9096  3.0257   1 
   5  -7   7 7.73105 1.14535   1 
  -5  -7  -7 8.13078 1.63565   9 
   5  -8  -7 14.6540  1.7504   1 
   5   8  -7 15.5751  1.1951  11 
   5   8  -7 18.0718  1.2922   7 
   4  -8  -7 3.39002 1.18250   1 
   4   8  -7 6.69585 0.98623  11 
   4   8  -7 3.39534 0.80871   7 
  -3   8   7 46.9388  3.4788   7 
   3   8  -7 43.2084  2.7784  11 
   3   8  -7 39.8863  2.7522   7 
   3   8  -7 45.0593  2.6576   4 
   2   8  -7 88.3951  4.6303  11 
   2   8  -7 82.0248  4.7449   4 
  -2   8   7 88.9896  5.4810   7 
  -1  -8   7 4.87262 1.30381   9 
  -1  -8   7 4.90466 1.41034   4 
  -1   8   7 2.78111 1.13859  11 
   1   8  -7 4.92010 1.07307  11 
  -1   8   7 3.01813 1.37012   7 
   0  -8   7 6.35481 1.43736   9 
   0  -8   7 6.09260 1.30531   4 
   0   8   7 9.30284 1.83566   7 
   0   8  -7 6.25310 1.17378  11 
   1  -8   7 249.154  12.240   9 
   1  -8   7 259.252  11.318   4 
  -1  -8  -7 243.035  12.707   9 
   1  -8   7 239.262  11.466  14 
  -1   8  -7 219.405  10.627  11 
   1   8   7 258.523  12.159   7 
   2  -8   7 52.6017  3.6231   1 
  -2  -8  -7 49.8858  4.2224   9 
   2   8   7 43.7279  3.6845   4 
   2   8   7 54.5070  3.7506   7 
   3  -8   7 40.6931  2.9619   1 
  -3  -8  -7 33.4687  3.5643   9 
   3   8   7 38.1598  2.5526   4 
   3   8   7 40.8133  2.8864   7 
   4  -8   7 23.7614  1.9684   1 
  -4  -8  -7 25.8389  2.6426   9 
   4   8   7 20.6774  1.8365   7 
  -4   9   7 7.10011 0.97555  11 
   3   9  -7 14.8176  1.0246   4 
  -3   9   7 11.2274  1.5019   7 
  -3   9   7 18.1536  1.7977  11 
   3   9  -7 13.1761  1.3256  11 
  -2  -9   7 3.39613 1.08536   4 
  -2  -9   7 2.90832 0.96969   9 
   2   9  -7 3.55230 0.85468  11 
  -2   9   7 3.72939 1.03794  11 
   2   9  -7 2.85640 0.77499   4 
  -2   9   7 2.81942 1.06972   7 
  -1  -9   7 49.5299  3.1654   4 
  -1  -9   7 47.0184  3.2497   9 
  -1   9   7 48.3875  2.9749  11 
  -1   9   7 44.2558  3.4103   7 
   1   9  -7 41.7677  2.7442  11 
   0  -9   7 5.31177 1.04976   4 
   0  -9   7 6.32186 1.26829   9 
   0  -9   7 4.71205 1.16640  14 
   0   9   7 5.61691 1.34515   7 
   0   9  -7 4.52765 0.92310  11 
  -1  -9  -7 1.96694 1.17624   9 
   1   9   7 1.12032 0.84359   7 
   1   9   7 1.29874 1.15716   4 
  -1   9  -7 0.62612 0.58952  11 
  -2  -9  -7 16.0161  2.0643   9 
   2   9   7 14.8968  1.7463   7 
   2   9   7 15.2513  1.7520   4 
  -3  -9  -7 59.0244  3.7334   9 
   3   9   7 59.0358  3.3254   7 
  -1 -10   7 21.1599  1.4778   4 
   1  10  -7 19.9084  1.4732   4 
   1  10  -7 19.7508  1.4388  11 
   0  10  -7 54.0708  2.7531  11 
   0  10   7 52.1876  3.1586   7 
  -1 -10  -7 9.88466 1.07082   4 
   1  10   7 11.1579  1.2689   7 
   1  10   7 11.0224  1.2697   4 
   7   0  -8 12.2662  0.8720   6 
   7   0  -8 11.1530  1.7317  13 
   6   0  -8 118.311   6.256  11 
   6   0  -8 122.015   7.304  13 
   6   0  -8 116.237   4.516   6 
   5   0  -8 142.878   8.005  13 
   5   0  -8 124.172   9.618  12 
  -4   0   8 159.833   8.689   2 
   4   0  -8 147.630  10.458  12 
  -4   0   8 157.105  10.255   8 
  -3   0   8 185.414  11.266   8 
  -3   0   8 178.315   9.545   2 
   3   0  -8 173.790  11.406  12 
  -2   0   8 5.48448 0.83905   2 
   2   0  -8 4.80080 1.06023  12 
  -2   0   8 4.13343 1.14694   8 
  -1   0   8 13.1507  2.0349   8 
   1   0  -8 13.4050  1.4656  12 
  -1   0   8 15.7069  1.3356   2 
   0   0  -8 875.227  36.771   5 
   0   0   8 846.580  42.937   2 
   0   0   8 867.147  48.820   8 
   0   0  -8 907.108  49.298  12 
  -1   0  -8 90.6737  5.7976  12 
  -1   0  -8 94.4423  4.3549   5 
   1   0   8 92.6162  6.1668   8 
  -2   0  -8 4.35705 0.63612   5 
   2   0   8 1.92155 0.86879   8 
   3   0   8 482.935  28.197   8 
  -3   0  -8 483.150  20.888   5 
   4   0   8 356.603  15.886  10 
   5   0   8 67.1674  5.0033   3 
   5   0   8 61.5388  4.3875  10 
   5   0   8 70.2174  4.5931  14 
   6   0   8 5.76222 1.69252   3 
   6   0   8 6.18227 1.46018  14 
   6   0   8 6.23241 1.49352  10 
   7   0   8 2.43562 0.95826  10 
   8   1  -8 10.9097  0.6173   6 
   7  -1  -8 82.6984  3.2506   6 
   7   1  -8 85.9169  5.4429  13 
   7   1  -8 86.2355  4.7823   3 
   7   1  -8 84.4199  3.3385   6 
   6   1  -8 284.144  12.855  11 
   6   1  -8 297.348  10.396   6 
   6   1  -8 297.534  13.827   3 
   6   1  -8 271.224  15.545  13 
   5  -1  -8 19.3334  3.1109  12 
   5  -1  -8 19.4346  2.2503  11 
   5  -1  -8 23.3598  2.5414  13 
   5   1  -8 17.7215  1.9200  11 
   5   1  -8 15.3974  2.9353  12 
   5   1  -8 16.7080  2.2454  13 
  -4  -1   8 14.6398  2.4407   8 
   4  -1  -8 17.3392  2.6083  12 
  -4  -1   8 18.3715  2.0024   2 
  -4   1   8 17.9125  2.0714   2 
   4   1  -8 16.6712  2.7385  12 
   4   1  -8 18.7548  1.9768   2 
  -3  -1   8 467.850  26.701   8 
   3  -1  -8 464.938  27.126  12 
  -3   1   8 441.686  23.314   2 
   3   1  -8 475.329  27.370  12 
  -3   1   8 448.964  26.570   8 
   3   1  -8 470.524  23.183   2 
  -2  -1   8 58.1465  4.4175   8 
   2  -1  -8 61.3723  4.2286  12 
  -2  -1   8 61.8091  3.4372   2 
  -2   1   8 56.5884  3.5984   2 
   2   1  -8 54.2252  4.2729  12 
  -2   1   8 59.1380  4.4156   8 
   2   1  -8 52.9504  3.3324   2 
   1  -1  -8 1041.87   55.31  12 
  -1  -1   8 1118.82   47.93   2 
  -1  -1   8 902.853  54.579   8 
   1  -1  -8 940.826  41.197   5 
   1   1  -8 970.416  55.324  12 
  -1   1   8 921.838  54.500   8 
  -1   1   8 941.401  48.207   2 
   0  -1  -8 791.935  42.548  12 
   0  -1  -8 726.036  31.772   5 
   0  -1   8 704.729  42.115   8 
   0   1  -8 762.658  31.544   5 
   0   1  -8 752.700  42.379  12 
   0   1   8 788.766  42.030   8 
   0   1   8 722.992  37.124   2 
   1  -1   8 759.723  43.148   8 
  -1  -1  -8 788.323  32.768   5 
  -1  -1  -8 748.766  43.837  12 
   1   1   8 789.259  38.143   2 
  -1   1  -8 787.409  32.578   5 
   1   1   8 756.786  43.210   8 
  -2  -1  -8 372.611  15.540   5 
   2  -1   8 365.745  20.725   8 
  -2  -1  -8 332.077  20.811  12 
   2   1   8 344.219  20.831   8 
  -2   1  -8 359.847  15.370   5 
   3  -1   8 3.67931 1.25957   8 
  -3  -1  -8 4.46078 0.81093   5 
  -3   1  -8 4.30397 0.72998   5 
   3   1   8 4.23473 1.33522   8 
  -4  -1  -8 136.871   6.884   5 
   4   1   8 141.804   8.854  13 
   4   1   8 148.837   7.434  10 
  -4   1  -8 134.351   6.728   5 
   5  -1   8 33.1575  3.3135  10 
   5  -1   8 31.5611  3.1704  14 
   5   1   8 40.0540  3.6181  14 
   5   1   8 32.0281  3.3831  10 
   5   1   8 30.2494  3.4791   3 
   5   1   8 31.1211  3.8909  13 
   6  -1   8 44.6670  3.4350  14 
   6  -1   8 46.9016  3.4767  10 
   6   1   8 42.6063  3.4628  14 
   6   1   8 47.0168  3.5746  10 
   6   1   8 47.4959  3.8747   3 
   7  -1   8 6.49531 1.23067  14 
   7   1   8 6.14198 1.31595   3 
   7   1   8 6.98437 1.30662  10 
   7   1   8 4.47472 1.13707  14 
   8   2  -8 1.23814 0.60617   3 
   8   2  -8 1.09520 0.23629   6 
   7   2  -8 49.8363  3.3286   3 
   7   2  -8 49.5391  2.2018   6 
   7   2  -8 49.4281  3.6787  13 
   6   2  -8 16.8027  2.1477   3 
   6   2  -8 15.3322  1.7698  11 
   6   2  -8 16.1875  1.2266   6 
   6   2  -8 13.2394  2.1006  13 
   5   2  -8 84.5359  4.5775  11 
   5   2  -8 87.1300  5.6798  13 
   5   2  -8 82.8261  3.5215   6 
   5   2  -8 84.4294  4.6856   7 
   5   2  -8 87.3591  5.1413   3 
   4  -2  -8 33.4110  3.4752  12 
   4   2  -8 36.3766  3.8387  12 
  -4   2   8 35.8283  3.0467   2 
   4   2  -8 37.0915  2.8162   2 
   4   2  -8 40.4640  3.0536  13 
   3  -2  -8 294.882  18.120  12 
  -3  -2   8 296.994  18.038   8 
   3   2  -8 305.252  18.526  12 
   3   2  -8 312.786  15.494   2 
  -3   2   8 294.164  15.838   2 
  -2  -2   8 68.7777  5.2377   8 
   2  -2  -8 76.1437  5.0489  12 
   2   2  -8 74.3697  5.2587  12 
  -2   2   8 65.1797  5.0703   8 
  -2   2   8 68.9160  4.5393   2 
   2   2  -8 75.7343  4.1305   2 
   1  -2  -8 72.2164  4.6926  12 
  -1  -2   8 64.0587  5.0336   8 
  -1  -2   8 71.3459  3.7812   2 
   1  -2  -8 60.2999  3.4742   5 
   1   2  -8 69.6031  3.7684   2 
   1   2  -8 63.7669  4.6631  12 
  -1   2   8 75.3357  4.8890   8 
  -1   2   8 66.3458  4.3673   2 
   0  -2  -8 25.5248  1.7623   5 
   0  -2  -8 27.2775  2.3277  12 
   0  -2   8 23.8172  2.5500   8 
   0   2   8 27.3598  2.4052   8 
   0   2   8 27.3423  2.1921   2 
  -1  -2  -8 12.3922  1.3178   5 
   1  -2   8 18.1957  1.8430   8 
   1  -2   8 13.4561  1.0735   5 
  -1  -2  -8 15.0326  2.0112  12 
   1   2   8 15.9323  2.1227   8 
   1   2   8 12.2003  1.5329   2 
  -2  -2  -8 463.469  29.758  12 
   2  -2   8 510.063  22.012   5 
   2  -2   8 534.070  29.251   8 
  -2  -2  -8 545.006  22.313   5 
   2   2   8 509.938  25.847   2 
   2   2   8 507.669  29.579   8 
  -3  -2  -8 49.3511  2.9856   5 
   3  -2   8 49.9794  2.8115   5 
  -3  -2  -8 40.5419  3.9290  12 
   3   2   8 41.2276  4.2060   8 
  -3   2  -8 48.5032  2.7059   5 
  -4  -2  -8 80.4227  4.7632   5 
   4   2   8 96.3776  5.4466  10 
   4   2   8 89.8259  6.4025  13 
  -4   2  -8 83.4580  4.5256   5 
   5  -2   8 29.3091  2.9930  14 
   5  -2   8 40.0304  3.4978  10 
   5   2   8 30.5986  3.2115  10 
   5   2   8 34.4003  4.1546  13 
   5   2   8 29.5670  3.2216  14 
   5   2   8 35.4735  3.8903   3 
   6  -2   8 14.8291  2.0308  14 
   6   2   8 16.5012  2.4175   3 
   6   2   8 13.8240  2.4622  13 
   6   2   8 12.8123  2.0119  10 
   6   2   8 17.8196  2.3259  14 
   7  -2   8 4.40248 0.96676  14 
   7   2   8 4.06756 1.03891  14 
   7   2   8 4.24558 0.98103  10 
   7   2   8 4.64105 1.15318   3 
   7   3  -8 21.5567  2.3974  13 
   7   3  -8 21.7524  2.1773   3 
   7   3  -8 25.8042  1.3503   6 
   6  -3  -8 89.0991  6.1671   1 
   6  -3  -8 91.2291  3.5892   6 
   6   3  -8 86.0228  3.6873   6 
   6   3  -8 90.8343  5.9147  13 
   6   3  -8 85.7342  5.2621   3 
   6   3  -8 82.6668  4.6288  11 
   5  -3  -8 30.2352  1.5560   6 
   5  -3  -8 20.8382  3.2171   1 
   5   3  -8 28.7130  3.0862  13 
   5   3  -8 26.1509  2.2751  11 
   5   3  -8 23.4932  2.2228   7 
   5   3  -8 25.9872  1.6171   6 
   5   3  -8 26.2919  2.7226   3 
   4  -3  -8 3.27671 1.21444  12 
   4   3  -8 1.64626 0.92207  13 
  -4   3   8 1.17174 1.02206   2 
  -3  -3   8 97.2594  7.3285   8 
   3  -3  -8 102.562   7.161  12 
  -3   3   8 106.489   6.648   2 
   3   3  -8 111.232   6.056   2 
   3   3  -8 103.061   7.574  12 
  -2  -3   8 134.475   8.636   8 
   2  -3  -8 126.730   8.199  12 
   2  -3  -8 128.490   6.225   5 
   2   3  -8 128.296   6.861   2 
   2   3  -8 122.828   8.423  12 
  -2   3   8 123.181   7.583   2 
  -1  -3   8 164.124  11.444   8 
   1  -3  -8 197.618  11.312  12 
   1  -3  -8 181.091   8.599   5 
  -1   3   8 189.008  10.289   2 
   0  -3   8 210.536  13.749   8 
   0  -3  -8 215.674  10.420   5 
   0  -3  -8 238.447  13.824  12 
   0   3   8 234.174  13.566   8 
   0   3   8 233.364  12.253   2 
   1  -3   8 287.792  15.658   8 
  -1  -3  -8 264.561  16.092  12 
   1  -3   8 258.614  11.610   5 
  -1  -3  -8 271.283  12.129   5 
   1   3   8 250.349  13.930   2 
   1   3   8 250.282  15.802   8 
   2  -3   8 259.940  11.243   5 
  -2  -3  -8 238.859  15.518  12 
  -2  -3  -8 261.227  11.688   5 
   2   3   8 247.542  13.404   2 
   2   3   8 239.175  15.450   8 
  -3  -3  -8 39.6994  2.8166   5 
  -3  -3  -8 35.3621  3.7095  12 
   3  -3   8 38.1267  2.4793   5 
   3   3   8 38.3148  3.1822   2 
   3   3   8 43.3553  3.9299  13 
   4  -3   8 2.63834 1.11610  14 
   4   3   8 0.45857 1.07967  10 
   4   3   8 -0.6270  1.1891   3 
   4   3   8 1.01480 1.10965  13 
   5  -3   8 251.005  12.825  14 
   5   3   8 294.823  13.153  10 
   5   3   8 268.492  15.742  13 
   5   3   8 284.874  13.398  14 
   5   3   8 274.452  14.091   3 
   6  -3   8 0.58782 0.85256  14 
   6   3   8 0.33093 0.92082  10 
   6   3   8 2.40456 1.30853   3 
   6   3   8 1.68996 1.22490  13 
   6   3   8 -0.2970  0.8866  14 
   7   3   8 18.0771  1.7876  14 
   7   3   8 16.9098  1.8504   3 
   7  -4  -8 39.8574  2.9623   1 
   7   4  -8 37.3083  2.4756   3 
   7   4  -8 32.3974  1.6174   6 
   7   4  -8 30.1283  2.5871  13 
   6  -4  -8 15.9290  2.5131   1 
   6   4  -8 16.0360  2.1827  13 
   6   4  -8 17.2024  2.0201   3 
   6   4  -8 19.5616  1.8626   7 
   6   4  -8 18.8124  1.3898   6 
   6   4  -8 17.3708  1.7472  11 
   5  -4  -8 118.676   8.081   1 
   5  -4  -8 119.955   4.958   6 
   5   4  -8 126.025   6.408   7 
   5   4  -8 127.224   4.976   6 
   5   4  -8 116.012   6.398  14 
   5   4  -8 122.670   6.040  11 
   5   4  -8 125.059   6.813   3 
   5   4  -8 123.212   7.559  13 
   4  -4  -8 78.5514  3.3635   6 
   4   4  -8 75.3746  4.0746  11 
   4   4  -8 76.9301  4.2997   7 
   4   4  -8 74.4069  3.2770   6 
   4   4  -8 69.0842  4.9143  13 
   3  -4  -8 27.6259  2.7643  12 
   3   4  -8 22.8398  2.0861   2 
  -3   4   8 23.5231  3.0416   2 
   2  -4  -8 4.41036 0.98746   5 
  -2  -4   8 4.29992 1.44633   8 
   2  -4  -8 3.59126 1.02047  12 
  -2   4   8 2.24200 1.04563   2 
  -1  -4   8 31.2473  3.7555   8 
   1  -4  -8 37.4496  3.0475  12 
   1  -4  -8 31.8488  2.4936   5 
  -1   4   8 35.1280  3.0876   2 
   0  -4  -8 40.6971  2.8524   5 
   0  -4  -8 41.2065  3.4816  12 
   0   4   8 39.2240  3.2282   2 
  -1  -4  -8 34.4691  2.6549   5 
  -1  -4  -8 32.9689  3.3004  12 
   1  -4   8 36.9927  2.1870   5 
   1   4   8 34.7387  2.9562   2 
  -2  -4  -8 142.746   7.247   5 
   2  -4   8 128.788   6.532   5 
  -2  -4  -8 124.309   9.345  12 
   2   4   8 153.373   8.316   2 
   3  -4   8 109.410   5.475   5 
  -3  -4  -8 98.7753  5.9107   5 
  -3  -4  -8 96.0280  7.7932  12 
   3   4   8 119.093   7.530  13 
   4  -4   8 45.9143  3.3139   1 
   4  -4   8 37.7799  3.3898  14 
   4   4   8 43.1695  3.8831  14 
   4   4   8 33.2343  3.8645   3 
   4   4   8 37.0937  4.4622  13 
   4   4   8 48.7353  4.1000  10 
   5  -4   8 66.0157  4.4088  14 
   5   4   8 76.7049  5.3140   3 
   5   4   8 70.6205  4.8577  14 
   5   4   8 73.8173  5.8471  13 
   5   4   8 76.7537  4.8500  10 
   6  -4   8 82.0678  4.7734  14 
   6   4   8 90.6097  5.5140   3 
   6   4   8 94.1995  5.1405  10 
   6   4   8 85.0782  6.0177  13 
   6   4   8 93.0426  5.2276  14 
   7   4   8 11.1656  1.2381  14 
   7   4   8 9.44443 1.27366   3 
   7  -5  -8 28.6678  2.2301   1 
   7   5  -8 22.3908  1.1817   6 
   7   5  -8 22.8640  1.7216   3 
   6  -5  -8 6.66313 1.69444   1 
   6   5  -8 7.49766 0.82225   6 
   6   5  -8 6.68644 1.06603  11 
   6   5  -8 6.52169 1.22231  14 
   6   5  -8 8.92971 1.39854   3 
   6   5  -8 5.96144 1.01162   7 
   6   5  -8 6.17417 1.28480  13 
   5  -5  -8 16.4011  2.7709   1 
   5   5  -8 15.3148  1.9910   3 
   5   5  -8 15.3439  1.7936   7 
   5   5  -8 14.5628  1.2705   6 
   5   5  -8 13.2034  1.5791  11 
   5   5  -8 14.6294  1.9407  14 
   5   5  -8 15.8229  2.1589  13 
   4  -5  -8 90.6429  6.7962   1 
   4   5  -8 102.586   5.268   7 
   4   5  -8 95.6062  5.4584   3 
   4   5  -8 87.8889  5.3158  14 
   4   5  -8 94.1127  4.0299   6 
   4   5  -8 92.4974  4.4600   4 
   4   5  -8 105.392   5.075  11 
   3   5  -8 39.0862  2.5923   4 
   3   5  -8 40.2033  2.7883   7 
   3   5  -8 39.3134  2.7096  11 
   2  -5  -8 98.8591  6.8523  12 
   2  -5  -8 99.4677  5.5300   5 
  -2   5   8 92.7776  6.5608   2 
   1  -5  -8 10.3464  1.6685   5 
   1  -5  -8 8.66336 1.60759  12 
  -1   5   8 7.93583 1.67287   2 
   0  -5  -8 1.37484 0.87298   5 
   0  -5  -8 0.74119 0.78325  12 
   0   5   8 2.32715 1.06013   2 
  -1  -5  -8 140.164   7.506   5 
  -1  -5  -8 136.877   9.549  12 
   1   5   8 140.503   8.518   2 
   2  -5   8 26.5480  1.9578   5 
  -2  -5  -8 23.2041  2.6429   5 
  -2  -5  -8 19.7849  3.0417  12 
   2   5   8 27.2744  3.5234  13 
   3  -5   8 129.377   6.854  14 
   3  -5   8 138.743   7.589   1 
   3   5   8 126.611   8.676  13 
   3   5   8 121.276   6.910   4 
   4  -5   8 124.056   6.681   1 
   4  -5   8 105.771   6.019  14 
   4   5   8 106.111   7.747  13 
   4   5   8 97.5383  6.7027   3 
   5  -5   8 16.3481  1.9028   1 
   5  -5   8 14.1522  1.9002  14 
   5   5   8 11.1597  1.9068  10 
   5   5   8 19.6755  2.9361  13 
   5   5   8 16.8780  2.2496  14 
   5   5   8 16.4412  2.4951   3 
   6   5   8 1.20179 0.93652  13 
   6   5   8 1.67137 0.85382  14 
   6   5   8 2.31884 0.99148   3 
   6  -6  -8 2.32545 1.05959   1 
   6   6  -8 1.17518 0.42659   6 
   6   6  -8 1.92740 0.60097   7 
   6   6  -8 1.10512 0.67487   3 
   6   6  -8 1.38771 0.59601  11 
   5  -6  -8 5.85321 1.74797   1 
   5   6  -8 5.56812 1.23067   3 
   5   6  -8 4.92303 0.92613  11 
   5   6  -8 3.80212 0.95991   7 
   4  -6  -8 61.8847  5.0959   1 
   4   6  -8 62.8731  3.5734  11 
   4   6  -8 56.1986  2.9026   4 
   4   6  -8 62.9850  3.7267   7 
   3  -6  -8 10.5451  2.3313   1 
   3   6  -8 14.2290  1.5821   4 
   3   6  -8 15.4568  1.7803  11 
   3   6  -8 10.2535  1.4790   7 
   2   6  -8 97.9970  5.0906  11 
   2   6  -8 97.9048  5.3980   4 
   1  -6  -8 39.0278  3.6967  12 
   1   6  -8 40.7947  2.6987  11 
  -1   6   8 44.8817  3.9634   7 
   0   6   8 8.50092 1.65339   7 
   1  -6   8 29.0079  2.8598  14 
   1  -6   8 26.4578  2.7275   9 
   1  -6   8 24.4326  2.2954   4 
   1  -6   8 26.6115  2.7457   1 
   1   6   8 30.6459  2.9330   7 
   2  -6   8 193.443   9.207  14 
   2  -6   8 180.782   8.503   4 
   2  -6   8 187.916  10.149   1 
   2   6   8 169.598   9.819   4 
   2   6   8 190.639   9.414   7 
   3  -6   8 47.6079  3.3770  14 
   3  -6   8 49.8084  3.6234   1 
   3   6   8 39.3213  3.3066   4 
   3   6   8 43.9194  4.9114  13 
   4  -6   8 11.3687  1.6928   1 
   4  -6   8 9.20917 1.56670  14 
   4   6   8 8.06245 2.13586  13 
   5  -6   8 5.86394 1.14108   1 
   5   6   8 4.62324 1.50312  13 
  -6  -6  -8 39.6558  2.9284   9 
   6  -7  -8 4.69124 1.01292   1 
   5  -7  -8 0.31055 0.93658   1 
   5   7  -8 1.79609 0.62890  11 
   5   7  -8 0.04356 0.50127   7 
   4  -7  -8 14.7573  2.3408   1 
   4   7  -8 15.8884  1.6466  11 
   4   7  -8 13.7044  1.5742   7 
  -4   7   8 16.0458  2.1559   7 
   3  -7  -8 62.8142  5.4169   1 
   3   7  -8 81.2987  4.3260  11 
   3   7  -8 83.3903  4.2573   4 
   3   7  -8 77.0616  4.3454   7 
  -3   7   8 76.3282  5.1983   7 
   2   7  -8 105.062   5.687   4 
   2   7  -8 105.224   5.421  11 
  -2   7   8 103.253   6.446   7 
  -1   7   8 14.3939  2.2558   7 
   1   7  -8 14.2777  1.6637  11 
   0  -7   8 179.178   8.778   4 
   0  -7   8 173.019   9.043   9 
   0   7  -8 168.579   7.933  11 
   0   7   8 165.593   9.086   7 
   1  -7   8 70.8620  4.6781   1 
  -1  -7  -8 74.7396  5.4666   9 
   1  -7   8 74.4783  4.1818   4 
   1  -7   8 69.9178  4.5015  14 
   1  -7   8 65.2700  4.5721   9 
   1   7   8 70.9312  4.8065   7 
   2  -7   8 44.5405  3.3574  14 
  -2  -7  -8 45.0586  4.5599   9 
   2  -7   8 48.4693  3.5472   1 
   2   7   8 49.2228  3.6450   7 
   2   7   8 41.0940  3.9844   4 
  -3  -7  -8 2.22131 1.49020   9 
   3  -7   8 2.25747 1.00066   1 
   3  -7   8 1.92435 1.02123  14 
   3   7   8 2.03718 1.03280   4 
   3   7   8 2.29533 1.02769   7 
  -4  -7  -8 69.7661  4.9871   9 
   4  -7   8 75.3120  4.5306   1 
   4   7   8 67.4007  5.2678  13 
   5  -7   8 36.6643  2.4492   1 
  -5  -7  -8 33.6261  2.8090   9 
   5  -8  -8 2.27757 0.81559   1 
   5   8  -8 2.51651 0.56308  11 
   4  -8  -8 43.1947  3.2668   1 
   4   8  -8 42.4754  2.4322  11 
  -4   8   8 35.3917  2.7381   7 
   4   8  -8 39.5675  2.4303   7 
   3   8  -8 51.5124  2.9635   4 
  -3   8   8 53.1742  3.7873   7 
   3   8  -8 56.2184  3.1757  11 
   2   8  -8 4.41139 0.99248  11 
  -2   8   8 5.39575 1.49688   7 
   2   8  -8 4.16686 1.02439   4 
  -1  -8   8 49.4567  3.5667   4 
  -1  -8   8 48.3205  3.5620   9 
  -1   8   8 53.3427  3.4163  11 
  -1   8   8 53.5846  3.9654   7 
   1   8  -8 49.0604  3.1150  11 
   0  -8   8 39.8160  3.1295  14 
   0  -8   8 41.1477  2.9249   4 
   0  -8   8 34.4712  3.0101   9 
   0   8  -8 37.3864  2.5641  11 
   0   8   8 41.2326  3.7150   7 
   1  -8   8 0.88542 0.70078   4 
  -1  -8  -8 0.23132 1.34309   9 
   1  -8   8 3.07111 1.07966  14 
   1   8   8 4.32400 1.33203   7 
  -2  -8  -8 42.6418  3.9999   9 
   2  -8   8 38.2861  2.8763  14 
   2  -8   8 40.0539  3.0344   1 
   2   8   8 39.8841  3.3093   4 
   2   8   8 42.6830  3.2257   7 
   3  -8   8 7.94204 1.30049   1 
  -3  -8  -8 7.33390 1.70144   9 
   3   8   8 7.08533 1.02245   4 
   3   8   8 7.25143 1.27801   7 
  -4  -8  -8 37.9451  2.9193   9 
  -3   9   8 38.5254  2.5007  11 
  -3   9   8 39.0588  2.6566   7 
   3   9  -8 40.8915  2.3089  11 
  -2  -9   8 34.2908  2.5322   4 
  -2   9   8 37.0045  2.4166  11 
   2   9  -8 32.2628  2.1181   4 
   2   9  -8 29.8607  2.1120  11 
  -1  -9   8 16.1346  1.8925  14 
  -1  -9   8 15.1882  1.6882   4 
  -1  -9   8 13.3837  1.6330   9 
  -1   9   8 14.0855  1.8891   7 
   1   9  -8 14.2582  1.6099   4 
   1   9  -8 14.8801  1.4796  11 
  -1   9   8 13.3867  1.4644  11 
   0  -9   8 7.16196 1.29453   9 
   0  -9   8 9.66154 1.44401  14 
   0  -9   8 7.88220 1.10985   4 
   0   9  -8 6.84148 1.03636  11 
   0   9   8 9.15117 1.58359   7 
   1   9   8 8.05571 1.60884   4 
   1   9   8 7.79019 1.35934   7 
  -2  -9  -8 1.43843 1.00546   9 
   2   9   8 1.72763 0.78826   4 
  -2   9  -8 1.45849 0.78672   1 
   2   9   8 2.31102 0.86314   7 
  -3  -9  -8 1.41096 0.81190   9 
  -3   9  -8 -0.4069  0.5266   1 
   8   0  -9 78.7352  2.9007   6 
   7   0  -9 8.24935 0.71154   6 
   6   0  -9 227.215  12.756  13 
   6   0  -9 219.967  10.699  11 
   6   0  -9 242.244   8.414   6 
   5   0  -9 126.193   7.481  13 
   5   0  -9 120.794   4.720   6 
   5   0  -9 128.041   6.366  11 
  -4   0   9 4.47283 1.56963   8 
  -4   0   9 2.06218 0.80500   2 
   4   0  -9 2.81187 1.18354  12 
   4   0  -9 2.39358 0.88205  13 
  -3   0   9 6.19597 1.49072   8 
  -3   0   9 5.70820 1.01937   2 
   3   0  -9 10.7875  1.8547  12 
  -2   0   9 102.215   5.662   2 
  -2   0   9 94.7168  6.9277   8 
   2   0  -9 103.422   6.786  12 
  -1   0   9 70.1764  5.6349   8 
  -1   0   9 79.5236  4.5807   2 
   1   0  -9 85.2895  5.3412  12 
   0   0  -9 1105.69   47.09   5 
   0   0   9 1146.87   62.43   8 
   0   0  -9 1148.24   63.10  12 
   0   0   9 1083.48   54.96   2 
  -1   0  -9 677.227  28.143   5 
   1   0   9 635.386  37.346   8 
  -1   0  -9 673.326  37.584  12 
   2   0   9 111.589   8.068   8 
  -2   0  -9 130.740   5.797   5 
   3   0   9 335.213  20.676   8 
  -3   0  -9 348.526  15.124   5 
  -4   0  -9 22.2632  2.0234   5 
   4   0   9 23.8139  2.6725  10 
   5   0   9 38.7868  3.6816  10 
   5   0   9 42.6696  4.1229   3 
   5   0   9 43.7845  3.8760  14 
   6   0   9 151.788   8.305  10 
   6   0   9 176.207   8.689  14 
   6   0   9 174.738   9.129   3 
   7   0   9 1.04460 0.69617  14 
   7   0   9 0.45740 0.75173  10 
   8   1  -9 5.36181 0.43376   6 
   7  -1  -9 37.2030  1.6901   6 
   7   1  -9 37.1770  2.6886   3 
   7   1  -9 33.6834  1.6783   6 
   7   1  -9 41.4966  3.1345  13 
   6  -1  -9 204.503   7.483   6 
   6   1  -9 205.082   9.643  11 
   6   1  -9 207.264  11.614  13 
   6   1  -9 204.735  10.193   3 
   6   1  -9 208.199   7.605   6 
   5  -1  -9 82.9366  5.5627  13 
   5  -1  -9 86.7820  3.4718   6 
   5  -1  -9 87.4167  4.9695  11 
   5   1  -9 92.5643  5.8170  13 
   5   1  -9 96.5651  4.8671  11 
   5   1  -9 86.1931  3.5708   6 
   4  -1  -9 4.67152 1.47103  12 
  -4  -1   9 1.59234 0.75807   2 
   4   1  -9 2.62364 0.90563  13 
  -4   1   9 1.76116 0.88129   2 
   4   1  -9 2.91840 1.28495  12 
  -3  -1   9 12.1521  2.1263   8 
   3  -1  -9 15.5174  2.2287  12 
  -3  -1   9 15.9971  1.6512   2 
  -3   1   9 12.6174  1.6323   2 
   3   1  -9 11.0140  1.9931  12 
  -3   1   9 12.1140  2.1852   8 
  -2  -1   9 27.3444  1.9956   2 
   2  -1  -9 27.3919  2.5239  12 
  -2  -1   9 24.7978  3.0733   8 
  -2   1   9 26.7559  2.8202   8 
  -2   1   9 28.7901  2.2532   2 
   2   1  -9 32.9020  2.8149  12 
  -1  -1   9 986.470  61.741   8 
   1  -1  -9 1188.29   62.58  12 
  -1  -1   9 1200.67   54.24   2 
  -1   1   9 1079.46   54.57   2 
   1   1  -9 1104.85   62.59  12 
  -1   1   9 1071.45   61.69   8 
   0  -1  -9 634.966  27.433   5 
   0  -1   9 622.573  36.515   8 
   0  -1  -9 665.657  36.700  12 
   0   1   9 662.025  36.382   8 
   0   1   9 644.494  32.110   2 
   0   1  -9 634.462  36.554  12 
  -1  -1  -9 936.623  39.655   5 
   1  -1   9 925.244  52.238   8 
  -1  -1  -9 957.915  53.049  12 
  -1   1  -9 931.408  39.436   5 
   1   1   9 898.626  52.279   8 
   1   1   9 963.079  46.168   2 
  -2  -1  -9 77.1416  5.5578  12 
   2  -1   9 80.9413  5.8036   8 
  -2  -1  -9 79.2742  4.1143   5 
  -2   1  -9 85.6981  4.0084   5 
   2   1   9 78.0729  5.9242   8 
   3  -1   9 162.401  10.839   8 
  -3  -1  -9 164.063   7.801   5 
   3   1   9 155.357  10.969   8 
  -3   1  -9 172.184   7.687   5 
  -4  -1  -9 248.849  11.772   5 
   4   1   9 264.768  12.094  10 
   4   1   9 252.159  14.515  13 
   5  -1   9 9.36407 1.72883  14 
   5  -1   9 14.7189  2.1981  10 
   5   1   9 10.4863  1.9542  10 
   5   1   9 8.38694 1.74983  14 
   5   1   9 9.21951 2.24269  13 
   5   1   9 7.49637 1.93977   3 
   6  -1   9 5.59080 1.43288  10 
   6  -1   9 5.81937 1.37804  14 
   6   1   9 5.92487 1.40455  14 
   6   1   9 3.20619 1.24939  10 
   6   1   9 1.79376 1.28258   3 
   7  -1   9 22.9182  2.0683  14 
   7   1   9 26.0220  2.2699  14 
   7   1   9 19.0952  1.9491  10 
   7   1   9 24.0382  2.2958   3 
   8   2  -9 8.85419 0.53993   6 
   7  -2  -9 74.7985  3.0336   6 
   7   2  -9 72.4150  4.0765  11 
   7   2  -9 80.4595  5.0205  13 
   7   2  -9 75.2566  3.0701   6 
   7   2  -9 77.4038  4.3822   3 
   6  -2  -9 70.7830  5.5961   1 
   6  -2  -9 74.4697  3.1863   6 
   6   2  -9 76.4191  4.7832   3 
   6   2  -9 86.0199  4.5056  11 
   6   2  -9 87.2368  5.5335  13 
   6   2  -9 79.1853  3.3347   6 
   5  -2  -9 35.7527  1.7512   6 
   5  -2  -9 33.8360  3.8970   1 
   5   2  -9 41.4032  3.3410  13 
   5   2  -9 37.8686  2.6249  11 
   5   2  -9 34.7576  1.8757   6 
   5   2  -9 35.1884  2.9303   3 
   4  -2  -9 83.5516  6.5517  12 
   4   2  -9 86.9333  5.3210   2 
   4   2  -9 82.0345  6.8858  12 
  -4   2   9 82.9277  5.6870   2 
   4   2  -9 95.9984  5.6087  13 
  -3  -2   9 187.800  12.300   8 
   3  -2  -9 188.193  12.156  12 
   3   2  -9 188.658  12.524  12 
   3   2  -9 203.805  10.270   2 
  -3   2   9 190.746  10.710   2 
  -2  -2   9 55.0109  3.2781   2 
   2  -2  -9 56.4951  4.0977  12 
  -2  -2   9 51.9198  4.4270   8 
   2   2  -9 53.9418  4.3209  12 
   2   2  -9 52.9981  3.2358   2 
  -2   2   9 50.1893  3.7270   2 
   1  -2  -9 107.155   6.577  12 
  -1  -2   9 84.6185  6.8537   8 
   1  -2  -9 101.241   4.946   5 
   1   2  -9 97.0861  6.5618  12 
  -1   2   9 114.947   6.820   8 
  -1   2   9 93.2216  5.9626   2 
   0  -2  -9 214.800  12.579  12 
   0  -2   9 183.298  12.687   8 
   0  -2  -9 212.379   9.496   5 
   0   2   9 209.573  11.171   2 
   0   2   9 213.559  12.585   8 
   1  -2   9 24.1472  1.5388   5 
  -1  -2  -9 21.5610  2.3444  12 
  -1  -2  -9 23.5244  1.7525   5 
   1  -2   9 29.0824  2.5788   8 
  -1   2  -9 21.1156  1.4121   5 
   1   2   9 22.2882  2.8032   8 
   1   2   9 24.6582  2.0999   2 
   2  -2   9 113.256   5.420   5 
   2  -2   9 108.222   7.495   8 
  -2  -2  -9 116.840   5.704   5 
  -2  -2  -9 108.162   7.588  12 
   2   2   9 111.800   7.893   8 
   2   2   9 114.073   6.552   2 
  -2   2  -9 111.065   5.310   5 
  -3  -2  -9 52.4117  3.2202   5 
  -3  -2  -9 45.4384  4.2239  12 
   3   2   9 52.4888  4.3087  13 
  -3   2  -9 52.5258  2.9227   5 
   4   2   9 81.6759  6.1961  13 
   4   2   9 80.2440  5.1415  10 
   5  -2   9 86.4062  5.2489  10 
   5  -2   9 82.0063  5.1744  14 
   5   2   9 85.7221  6.4861  13 
   5   2   9 92.3794  5.5675  14 
   5   2   9 93.1092  5.5129  10 
   5   2   9 78.0952  5.8137   3 
   6  -2   9 48.2061  3.4227  14 
   6   2   9 50.2446  3.5945  14 
   6   2   9 46.1566  4.2086   3 
   6   2   9 49.0682  3.5283  10 
   6   2   9 45.0082  4.1243  13 
   7  -2   9 10.6502  1.2832  14 
   7   2   9 8.24575 1.25957  10 
   7   2   9 9.49898 1.41194   3 
   7   2   9 10.4038  1.3664  14 
   7   3  -9 71.0918  4.0225   3 
   7   3  -9 66.6432  2.8141   6 
   7   3  -9 66.9729  3.6444  11 
   7   3  -9 70.4033  4.5325  13 
   6  -3  -9 42.5638  4.3536   1 
   6  -3  -9 46.1057  2.2524   6 
   6   3  -9 51.7513  3.9017  13 
   6   3  -9 48.0753  3.0697  11 
   6   3  -9 48.9202  3.5005   3 
   6   3  -9 49.0732  2.3283   6 
   5  -3  -9 94.3727  3.9520   6 
   5  -3  -9 89.2939  6.7624   1 
   5   3  -9 101.486   5.121  11 
   5   3  -9 100.973   5.311   7 
   5   3  -9 98.6393  5.6816   3 
   5   3  -9 97.3267  4.0548   6 
   5   3  -9 103.166   6.399  13 
   4  -3  -9 6.25538 1.69787  12 
   4   3  -9 3.69162 1.69416  12 
   4   3  -9 5.59881 1.33319  13 
   4   3  -9 6.08373 1.11912   7 
   3  -3  -9 12.1720  2.0029  12 
  -3  -3   9 16.2557  2.6396   8 
   3   3  -9 14.4662  1.6243   2 
  -3   3   9 12.0430  1.9585   2 
   3   3  -9 13.1892  2.3840  12 
   2  -3  -9 157.446   9.901  12 
  -2  -3   9 150.671  10.288   8 
  -2   3   9 157.571   9.136   2 
  -1  -3   9 16.8776  2.6202   8 
   1  -3  -9 17.3678  1.8832  12 
   1  -3  -9 17.7232  1.7705   5 
  -1   3   9 19.4724  2.3162   2 
   0  -3  -9 134.591   7.048   5 
   0  -3   9 138.538   9.437   8 
   0  -3  -9 151.196   9.298  12 
   0   3   9 145.526   9.241   8 
   0   3   9 152.595   8.394   2 
   1  -3   9 632.960  26.990   5 
  -1  -3  -9 627.883  27.544   5 
   1  -3   9 649.020  35.837   8 
  -1  -3  -9 641.879  36.710  12 
   1   3   9 630.406  31.959   2 
   1   3   9 610.251  36.117   8 
  -2  -3  -9 210.935  13.804  12 
  -2  -3  -9 231.324  10.464   5 
   2  -3   9 223.792   9.929   5 
   2   3   9 218.013  11.962   2 
   2   3   9 203.364  13.857   8 
  -3  -3  -9 65.4950  4.0868   5 
   3  -3   9 64.8918  3.6921   5 
  -3  -3  -9 60.1131  5.3558  12 
  -3   3  -9 67.4519  3.6294   5 
   3   3   9 72.2737  5.3525  13 
   4  -3   9 138.518   7.422  14 
   4   3   9 150.162   9.376  13 
   4   3   9 143.161   7.752  14 
   4   3   9 137.984   7.610  10 
   4   3   9 136.474   8.321   3 
   5  -3   9 212.311  10.596  14 
   5   3   9 210.338  11.573   3 
   5   3   9 214.406  12.966  13 
   5   3   9 224.499  10.928  14 
   5   3   9 220.166  10.758  10 
   6  -3   9 10.3319  1.6016  14 
   6   3   9 14.0111  1.9267  14 
   6   3   9 13.9736  1.9305  10 
   6   3   9 16.8989  2.5301  13 
   6   3   9 14.8028  2.1599   3 
   7   3   9 16.4248  1.7152   3 
   7   3   9 16.8946  1.6589  14 
   7  -4  -9 8.31082 1.46840   1 
   7   4  -9 8.76026 0.76261   6 
   7   4  -9 9.63041 1.39288  13 
   7   4  -9 8.95512 1.07523  11 
   7   4  -9 10.2204  1.2988   3 
   6  -4  -9 29.7741  3.5052   1 
   6   4  -9 36.6815  2.4154  11 
   6   4  -9 37.0894  1.8735   6 
   6   4  -9 32.5830  2.9510  13 
   6   4  -9 32.7197  2.7215   3 
   5  -4  -9 12.8776  2.5119   1 
   5  -4  -9 13.0386  1.2412   6 
   5   4  -9 9.63550 1.80003  13 
   5   4  -9 9.32648 1.40827   7 
   5   4  -9 10.9602  1.4749  11 
   5   4  -9 12.7934  1.8214   3 
   5   4  -9 10.9768  1.1021   6 
   4  -4  -9 29.0612  1.9589   6 
   4  -4  -9 29.0356  3.8617   1 
   4   4  -9 38.0740  1.9497   6 
   4   4  -9 38.6122  2.8738   3 
   4   4  -9 40.6167  2.6563   7 
   4   4  -9 31.5017  2.3841  11 
   4   4  -9 31.6186  2.9110  13 
   4   4  -9 33.5194  1.8914   4 
   4   4  -9 37.1431  2.8081  14 
   3  -4  -9 2.36190 1.05338  12 
   2  -4  -9 294.882  17.590  12 
  -2  -4   9 270.259  17.862   8 
  -2   4   9 305.252  16.088   2 
   1  -4  -9 173.008  10.809  12 
  -1  -4   9 141.570  11.000   8 
   1  -4  -9 176.970   8.476   5 
  -1   4   9 192.609  10.179   2 
   0  -4  -9 30.1903  2.3937   5 
   0  -4  -9 26.9143  2.7585  12 
   0   4   9 29.7079  2.7763   2 
  -1  -4  -9 237.652  11.540   5 
  -1  -4  -9 249.691  15.183  12 
   1   4   9 235.067  13.253   2 
  -2  -4  -9 27.1539  2.6210   5 
   2  -4   9 23.4592  1.8141   5 
  -2  -4  -9 20.1625  2.9901  12 
   2   4   9 28.0667  3.3127  13 
   2   4   9 29.1353  3.0194   2 
   3   4   9 46.3028  3.4075   4 
   3   4   9 54.4391  5.4175  13 
   4  -4   9 68.5374  4.2289  14 
   4  -4   9 64.6229  4.1851   1 
   4   4   9 55.7120  5.2245  13 
   4   4   9 57.5583  4.3246  14 
   4   4   9 61.1724  4.8703   3 
   4   4   9 56.5608  4.2998  10 
   5  -4   9 2.34566 1.05433  14 
   5   4   9 2.27757 1.24991  10 
   5   4   9 2.60592 1.23643  14 
   5   4   9 -0.1351  1.0833  13 
   5   4   9 2.14909 1.34766   3 
   6  -4   9 55.0340  3.4834  14 
   6   4   9 58.3502  3.7387  14 
   6   4   9 59.7352  3.6950  10 
   6   4   9 61.5672  4.0914   3 
   7  -5  -9 11.1517  1.4802   1 
   7   5  -9 11.1239  0.7419   6 
   7   5  -9 12.9509  1.2519   3 
   6  -5  -9 8.28450 1.80368   1 
   6   5  -9 9.93653 1.41161   3 
   6   5  -9 11.1627  1.6133  13 
   6   5  -9 10.2598  1.2448  11 
   6   5  -9 13.2969  1.0375   6 
   5  -5  -9 46.6143  4.8233   1 
   5   5  -9 50.6778  3.4800   3 
   5   5  -9 49.2352  3.0807  11 
   5   5  -9 50.8677  2.4827   6 
   5   5  -9 52.9409  3.8621  13 
   5   5  -9 56.7294  3.5532  14 
   5   5  -9 52.6132  3.3045   7 
   4  -5  -9 72.0919  5.9697   1 
   4   5  -9 79.5849  4.5216   7 
   4   5  -9 87.7838  4.8567  14 
   4   5  -9 73.4852  3.7677   4 
   4   5  -9 92.0480  4.9069   3 
   4   5  -9 82.9320  4.3741  11 
   3  -5  -9 27.1466  3.6442   1 
   3   5  -9 30.8212  2.2260   4 
   3   5  -9 32.0400  2.3800  11 
   3   5  -9 33.0410  2.4263   7 
   2  -5  -9 51.9010  3.5701   5 
   2  -5  -9 51.8509  4.3351  12 
   1  -5  -9 50.1551  4.1685  12 
   1  -5  -9 47.4558  3.5007   5 
  -1   5   9 54.7343  4.3039   2 
   0  -5  -9 43.2712  3.8015  12 
   0  -5  -9 37.8598  3.1473   5 
   0   5   9 42.6759  3.7150   2 
  -1  -5  -9 142.339   7.691   5 
   1   5   9 140.354   9.028  13 
   2  -5   9 76.0991  3.8838   4 
   2   5   9 68.4544  4.9471   4 
   2   5   9 64.2442  5.5246  13 
   3  -5   9 19.5043  2.2738   1 
   3  -5   9 17.1061  2.1431  14 
   3   5   9 20.2120  3.1622  13 
   3   5   9 17.6779  2.2027   4 
   4  -5   9 59.2988  3.8063   1 
   4  -5   9 48.2714  3.5591  14 
   4   5   9 47.3969  5.1660  13 
   4   5   9 43.4182  4.3148   3 
   5  -5   9 21.6425  2.1025   1 
   5  -5   9 19.7623  2.1369  14 
   5   5   9 18.6917  2.8124  13 
   5   5   9 16.4870  2.3053   3 
   5   5   9 19.6494  2.2754  14 
   5   5   9 16.9360  2.2056  10 
   6   5   9 4.35196 1.23050  13 
   6   5   9 5.09000 1.14728   3 
   6   5   9 5.01335 1.04907  14 
   6  -6  -9 7.39410 1.48836   1 
   6   6  -9 5.56921 0.84654  11 
   6   6  -9 9.76790 1.18386   3 
   5  -6  -9 42.9891  3.9636   1 
   5   6  -9 46.9583  2.8946   7 
   5   6  -9 43.8604  2.6960  11 
   5   6  -9 44.6105  3.0070   3 
   4  -6  -9 40.8908  4.4909   1 
   4   6  -9 47.0945  2.9427  11 
   4   6  -9 46.9132  3.0410   7 
   3  -6  -9 144.549   9.997   1 
   3   6  -9 179.421   7.992  11 
   3   6  -9 172.390   8.068   4 
   2   6  -9 58.9509  3.4978  11 
   2   6  -9 56.0642  3.6456   4 
  -1   6   9 5.15937 1.45355   7 
   1   6  -9 9.91637 1.34113  11 
   0  -6   9 44.3842  3.2766   4 
   0   6   9 45.2950  3.6881   7 
   1  -6   9 39.2700  2.8505   4 
   1  -6   9 42.5913  3.5924  14 
   1  -6   9 40.6467  3.2254   1 
   1  -6   9 36.6784  3.1524   9 
   1   6   9 45.9409  3.8200   7 
   2  -6   9 4.74410 0.88630   4 
  -2  -6  -9 7.97575 2.08158   9 
   2  -6   9 8.03557 1.56044  14 
   2  -6   9 7.52191 1.46454   1 
   2   6   9 5.74195 1.76503   4 
   2   6   9 5.14745 1.43026   7 
   2   6   9 8.02523 2.29213  13 
   3  -6   9 14.5847  1.9301   1 
   3  -6   9 12.2392  1.8616  14 
   3   6   9 13.0527  1.8905   4 
   3   6   9 10.1217  2.3925  13 
   4  -6   9 50.2814  3.3887  14 
   4  -6   9 50.7970  3.5408   1 
   4   6   9 43.1919  4.8252  13 
   5  -6   9 6.13003 1.09056   1 
   5   6   9 6.75462 1.65195  13 
   6  -7  -9 20.2195  1.7938   1 
   5  -7  -9 1.06446 0.92911   1 
   5   7  -9 1.51482 0.61523  11 
  -5   7   9 0.76496 0.79565   7 
   5   7  -9 1.21763 0.55515   7 
   4  -7  -9 27.3358  3.1806   1 
  -4   7   9 25.2833  2.7042   7 
   4   7  -9 31.0640  2.1997   7 
   4   7  -9 31.2396  2.1610  11 
   3  -7  -9 93.1180  6.5179   1 
  -3   7   9 92.3425  5.9231   7 
   3   7  -9 94.9103  5.0027  11 
   3   7  -9 100.932   4.999   4 
   2   7  -9 26.1139  2.3592  11 
  -2   7   9 29.3956  3.2283   7 
   2   7  -9 27.7724  2.5204   4 
  -1   7   9 112.335   6.841   7 
   1   7  -9 117.868   5.802  11 
   0  -7   9 94.7748  5.3590   4 
   0  -7   9 87.1482  5.4610   9 
   0   7  -9 91.7597  4.7725  11 
   0   7   9 101.014   5.945   7 
   1  -7   9 4.66771 1.21320   1 
   1  -7   9 6.46646 1.18622   4 
   1  -7   9 5.50005 1.36953  14 
   1   7   9 7.05779 1.59998   7 
   2  -7   9 85.9050  5.0756  14 
   2  -7   9 88.6760  5.4459   1 
  -2  -7  -9 82.3170  5.8305   9 
   2   7   9 88.7766  5.3028   7 
   2   7   9 87.6233  5.7023   4 
  -3  -7  -9 10.2098  2.1646   9 
   3  -7   9 15.8053  1.8721  14 
   3  -7   9 14.6220  1.8989   1 
   3   7   9 16.1213  1.8208   4 
  -4  -7  -9 4.08143 1.37188   9 
   4  -7   9 3.98801 0.95824   1 
   4   7   9 3.37981 1.44256  13 
  -5  -7  -9 38.8821  2.8140   9 
   4  -8  -9 23.9392  2.4370   1 
   4   8  -9 29.1178  1.8143  11 
  -4   8   9 21.8818  2.1000   7 
  -3   8   9 38.3244  3.0773   7 
   3   8  -9 39.4572  2.3290   4 
   3   8  -9 38.3619  2.4707  11 
   2   8  -9 77.6782  4.1776   4 
   2   8  -9 68.0768  3.9538  11 
  -2   8   9 73.9314  4.8276   7 
  -1  -8   9 1.29348 0.96168   4 
   1   8  -9 0.58464 0.71800  11 
  -1   8   9 -0.1894  0.9473   7 
   0  -8   9 27.7790  2.7682  14 
   0  -8   9 28.3575  2.4767   4 
   0  -8   9 24.7530  2.5261   9 
   0   8  -9 27.3619  2.0771  11 
   0   8   9 26.5333  2.9228   7 
   1  -8   9 7.08446 1.01819   4 
   1  -8   9 6.13117 1.31785  14 
   1   8   9 6.41267 1.46321   7 
  -1   8  -9 7.22827 1.40438   1 
  -2  -8  -9 4.86699 1.50932   9 
   2  -8   9 4.46973 1.12021  14 
   2   8   9 2.58808 1.18947   4 
   2   8   9 2.95989 1.06953   7 
  -3  -8  -9 32.1325  3.0481   9 
   3   8   9 32.8084  2.3631   7 
   3   8   9 31.1916  1.8563   4 
  -4  -8  -9 0.80570 0.78700   9 
   3   9  -9 19.5806  1.4221  11 
  -3   9   9 23.9480  1.6666  11 
  -3   9   9 16.2845  1.7247   7 
  -2  -9   9 5.75295 1.12546   4 
   2   9  -9 7.33088 0.99425  11 
  -2   9   9 10.3883  1.2671  11 
   2   9  -9 6.52744 0.91858   4 
  -1  -9   9 0.15618 0.66085   4 
  -1  -9   9 0.78545 0.81553  14 
   1   9  -9 1.55156 0.65647  11 
  -1   9   9 0.84089 0.86918   7 
   1   9  -9 0.65954 0.63340   4 
   0  -9   9 10.7952  1.1717   4 
   0  -9   9 10.3346  1.4350  14 
   0   9   9 9.41207 1.51423   7 
   0   9  -9 10.4266  1.1743  11 
   1  -9   9 27.9664  2.1013  14 
   1   9   9 25.5021  2.6400   4 
   1   9   9 25.8989  2.3440   7 
  -2  -9  -9 17.2633  1.8466   9 
  -2   9  -9 18.2151  1.6433   1 
   2   9   9 19.0170  1.6789   4 
   2   9   9 16.2884  1.6447   7 
   7   0 -10 2.97333 0.46281   6 
   6   0 -10 16.4030  2.2382  13 
   6   0 -10 11.7559  0.9914   6 
   6   0 -10 14.5986  1.9185  11 
   5   0 -10 30.3562  1.6210   6 
   5   0 -10 33.9013  2.8919  11 
   5   0 -10 32.5522  2.9370  13 
  -4   0  10 100.203   6.145   2 
   4   0 -10 93.2578  7.4793  12 
   4   0 -10 104.812   6.125  13 
  -3   0  10 94.0240  7.0982   8 
  -3   0  10 101.071   5.756   2 
   3   0 -10 92.2338  6.9244  12 
  -2   0  10 105.408   8.171   8 
   2   0 -10 132.122   8.131  12 
  -2   0  10 124.272   6.807   2 
   1   0 -10 83.1111  5.4318  12 
  -1   0  10 80.4345  4.7366   2 
  -1   0  10 73.1715  5.8459   8 
   0   0  10 58.0432  3.7699   2 
   0   0 -10 61.1436  3.1001   5 
   0   0 -10 65.9176  4.2693  12 
   0   0  10 63.3750  4.7928   8 
   1   0  10 197.874  12.216   8 
  -1   0 -10 196.811   8.835   5 
   2   0  10 266.102  17.047   8 
  -2   0 -10 295.258  12.531   5 
  -3   0 -10 12.0575  1.3077   5 
   4   0  10 248.780  11.782  10 
   4   0  10 243.275  11.877  14 
   5   0  10 81.9015  5.8005   3 
   5   0  10 85.9186  5.3777  10 
   5   0  10 92.6922  5.5365  14 
   6   0  10 42.7913  3.2345  14 
   6   0  10 35.2929  3.2489  10 
   6   0  10 43.5591  3.4908   3 
   7   0  10 6.00766 1.08367  10 
   7   0  10 6.54939 1.06577  14 
   7  -1 -10 19.6839  1.1334   6 
   7   1 -10 20.2189  1.1244   6 
   7   1 -10 19.2355  1.8719   3 
   6  -1 -10 15.3329  1.0901   6 
   6   1 -10 15.9505  1.1558   6 
   6   1 -10 11.4677  1.7159   3 
   6   1 -10 14.6030  2.1622  13 
   6   1 -10 13.7605  1.8017  11 
   5  -1 -10 28.4750  1.5390   6 
   5  -1 -10 28.9987  3.5198   1 
   5  -1 -10 27.5525  2.7050  11 
   5   1 -10 31.2228  2.7934   3 
   5   1 -10 27.0156  2.9410  13 
   5   1 -10 30.1960  2.6273  11 
   5   1 -10 27.3886  1.5670   6 
  -4  -1  10 91.0814  5.5285   2 
   4  -1 -10 82.6193  6.7204  12 
   4   1 -10 83.0626  6.9222  12 
   4   1 -10 94.7840  5.6199  13 
  -4   1  10 85.8720  5.6756   2 
  -3  -1  10 265.199  17.613   8 
  -3  -1  10 318.951  15.095   2 
   3  -1 -10 286.102  17.696  12 
   3   1 -10 290.750  17.958  12 
  -3   1  10 298.867  15.309   2 
  -3   1  10 265.095  17.526   8 
  -2  -1  10 222.736  11.024   2 
   2  -1 -10 224.936  13.026  12 
  -2  -1  10 196.449  13.227   8 
  -2   1  10 201.858  11.279   2 
  -2   1  10 187.963  13.029   8 
   2   1 -10 221.976  13.217  12 
   1  -1 -10 187.043  11.256  12 
  -1  -1  10 159.113  11.600   8 
  -1  -1  10 194.008   9.667   2 
  -1   1  10 180.583  10.000   2 
  -1   1  10 194.437  11.673   8 
   1   1 -10 184.353  11.326  12 
   0  -1 -10 1487.90   83.33  12 
   0  -1  10 1367.27   82.13   8 
   0  -1 -10 1507.05   62.35   5 
   0   1  10 1476.56   72.71   2 
   0   1  10 1563.42   82.13   8 
   1  -1  10 62.9737  4.9589   8 
  -1  -1 -10 80.0527  4.8628  12 
  -1  -1 -10 66.2924  3.5620   5 
  -1   1 -10 65.3875  3.3428   5 
   1   1  10 63.1437  5.0343   8 
   2  -1  10 52.6711  4.1703   8 
  -2  -1 -10 42.2742  2.6796   5 
  -2   1 -10 47.1404  2.5799   5 
   2   1  10 43.0402  4.0450   8 
  -3  -1 -10 60.4133  3.5646   5 
  -3   1 -10 63.5563  3.4330   5 
   3   1  10 63.3063  4.9805  13 
   4  -1  10 183.485   9.581  14 
   4   1  10 199.084   9.681  10 
   4   1  10 194.691   9.753  14 
   4   1  10 192.669  11.577  13 
   4   1  10 187.056  10.406   3 
   5  -1  10 33.9420  3.3581  10 
   5  -1  10 27.9146  3.0039  14 
   5   1  10 37.3194  3.6073  10 
   5   1  10 30.0739  3.1888  14 
   5   1  10 33.2523  3.6858   3 
   6  -1  10 31.6502  2.9455  10 
   6  -1  10 31.0539  2.9118  14 
   6   1  10 36.6236  3.5461   3 
   6   1  10 33.2384  3.0718  14 
   6   1  10 32.0703  3.0097  10 
   7  -1  10 18.8045  1.7773  14 
   7   1  10 19.0196  1.7882  10 
   7   1  10 16.9803  1.7108  14 
   7   1  10 19.3184  1.8752   3 
   7  -2 -10 12.8878  0.9486   6 
   7   2 -10 13.0676  0.9684   6 
   7   2 -10 13.7799  1.6071   3 
   7   2 -10 12.3634  1.7605  13 
   6  -2 -10 39.9846  1.8934   6 
   6  -2 -10 37.5404  4.0632   1 
   6   2 -10 34.5163  2.8564   3 
   6   2 -10 39.3433  1.9677   6 
   6   2 -10 39.8822  2.7616  11 
   6   2 -10 35.0442  3.2546  13 
   5  -2 -10 60.0986  5.1824   1 
   5  -2 -10 62.6513  2.7603   6 
   5   2 -10 67.0433  4.6683  13 
   5   2 -10 67.0020  3.8077  11 
   5   2 -10 63.9366  4.1827   3 
   5   2 -10 67.6555  2.9029   6 
   4  -2 -10 34.1213  3.7494  12 
   4   2 -10 43.7058  3.2441  13 
   4   2 -10 39.8081  4.2836  12 
   3  -2 -10 1.36368 0.84497  12 
  -3  -2  10 0.43787 0.96034   8 
  -3  -2  10 1.55413 0.66263   2 
   3   2 -10 0.34201 0.54388   2 
   3   2 -10 1.82263 1.03035  12 
  -3   2  10 1.70384 0.88826   2 
   2  -2 -10 117.931   7.558  12 
  -2  -2  10 121.378   6.252   2 
  -2  -2  10 101.319   7.877   8 
  -2   2  10 106.860   6.779   2 
   2   2 -10 110.549   7.764  12 
   1  -2 -10 35.6343  2.9903  12 
  -1  -2  10 31.4099  3.4383   8 
  -1   2  10 35.1582  2.9205   2 
  -1   2  10 44.6515  3.4201   8 
   0  -2  10 971.296  56.892   8 
   0  -2 -10 1022.22   43.16   5 
   0  -2 -10 1031.85   57.56  12 
   0   2  10 1012.23   56.67   8 
   0   2  10 1030.77   50.37   2 
  -1  -2 -10 229.329  11.109   5 
  -1  -2 -10 255.066  14.883  12 
   1  -2  10 254.898  14.828   8 
  -1   2 -10 235.218  10.686   5 
   1   2  10 253.234  13.014   2 
   1   2  10 237.065  14.940   8 
   2  -2  10 122.774   8.155   8 
  -2  -2 -10 115.848   8.016  12 
  -2  -2 -10 118.414   6.028   5 
   2   2  10 117.616   8.462   8 
  -2   2 -10 119.114   5.649   5 
  -3  -2 -10 141.918   7.602   5 
   3   2  10 152.575   9.617  13 
  -3   2 -10 167.904   7.405   5 
   4  -2  10 59.3123  4.1042  14 
   4   2  10 61.1287  4.3727  14 
   4   2  10 68.9415  4.5644  10 
   4   2  10 61.6415  4.8748   3 
   4   2  10 61.5917  5.2737  13 
   5  -2  10 154.619   8.059  10 
   5  -2  10 157.782   8.188  14 
   5   2  10 152.469   9.890  13 
   5   2  10 159.984   8.377  14 
   5   2  10 149.062   8.955   3 
   5   2  10 163.355   8.322  10 
   6  -2  10 26.4259  2.5708  14 
   6   2  10 29.9584  2.8709  14 
   6   2  10 29.1019  3.3124  13 
   6   2  10 27.4141  3.0102   3 
   6   2  10 27.6785  2.7718  10 
   7  -2  10 14.0073  1.4203  14 
   7   2  10 13.4670  1.5286   3 
   7   2  10 11.4369  1.3392  14 
   7   3 -10 57.7827  3.3007   3 
   7   3 -10 49.6211  3.5920  13 
   7   3 -10 52.6370  2.2685   6 
   7   3 -10 51.2887  2.9962  11 
   6  -3 -10 25.5415  3.2636   1 
   6  -3 -10 24.8634  1.5078   6 
   6   3 -10 26.2322  2.8298  13 
   6   3 -10 22.0634  2.1191  11 
   6   3 -10 23.2453  1.4675   6 
   6   3 -10 22.4481  2.2981   3 
   5  -3 -10 15.9654  1.2806   6 
   5  -3 -10 17.2477  2.9108   1 
   5   3 -10 16.9483  2.1403   3 
   5   3 -10 15.4414  1.7589  11 
   5   3 -10 19.3434  2.4489  13 
   5   3 -10 17.5354  1.3470   6 
   5   3 -10 17.5366  1.8647   7 
   4  -3 -10 3.40171 0.62959   6 
   4  -3 -10 1.12373 1.07232  12 
   4   3 -10 4.56842 1.00416  11 
   4   3 -10 3.95645 0.68567   6 
   4   3 -10 4.21255 0.97099   7 
   4   3 -10 1.84462 0.94827  13 
   4   3 -10 4.52758 1.86819  12 
   3  -3 -10 52.2721  4.3651  12 
  -3   3  10 47.9506  4.0967   2 
   3   3 -10 55.7490  3.4905   2 
   3   3 -10 48.4050  3.5829  13 
   3   3 -10 53.5493  4.8234  12 
  -2  -3  10 8.11550 1.97027   8 
   2  -3 -10 9.35297 1.64450  12 
  -2   3  10 15.2197  2.1438   2 
   1  -3 -10 180.967   9.984  12 
  -1  -3  10 132.075  10.151   8 
   1  -3 -10 142.103   7.435   5 
  -1   3  10 157.800   9.062   2 
   0  -3 -10 53.2392  4.0657  12 
   0  -3 -10 49.0299  3.1819   5 
   0  -3  10 52.7299  4.4716   8 
   0   3  10 48.4312  3.7334   2 
  -1  -3 -10 781.386  43.809  12 
   1  -3  10 779.358  42.892   8 
  -1  -3 -10 746.788  32.886   5 
   1   3  10 765.220  38.202   2 
   1   3  10 717.902  43.169   8 
  -2  -3 -10 192.400   9.161   5 
  -2  -3 -10 182.761  12.034  12 
   2  -3  10 180.701   8.570   5 
   2   3  10 185.116  10.457   2 
   2   3  10 178.009  12.331   8 
  -2   3 -10 192.331   8.510   5 
   2   3  10 183.512  10.986  13 
  -3  -3 -10 249.692  12.582   5 
  -3  -3 -10 253.518  16.734  12 
  -3   3 -10 264.536  12.066   5 
   3   3  10 290.213  12.721  10 
   3   3  10 288.664  15.493  13 
   4  -3  10 68.3006  4.3566  14 
   4   3  10 62.2840  5.0418   3 
   4   3  10 71.9844  4.7295  10 
   4   3  10 61.1868  5.4591  13 
   4   3  10 65.0878  4.5705  14 
   5  -3  10 87.5094  5.0627  14 
   5   3  10 85.7094  5.7373   3 
   5   3  10 78.8832  6.1615  13 
   5   3  10 79.1030  5.1123  14 
   5   3  10 74.9045  5.0954  10 
   6  -3  10 5.80705 1.19779  14 
   6   3  10 6.83729 1.37375  14 
   6   3  10 8.42551 1.63635   3 
   6   3  10 6.84722 1.38625  10 
   6   3  10 6.26052 1.60629  13 
   7  -4 -10 24.6029  2.3557   1 
   7   4 -10 23.9359  1.8097   3 
   7   4 -10 20.1130  1.5962  11 
   7   4 -10 23.4099  1.1899   6 
   6  -4 -10 31.4551  3.5452   1 
   6   4 -10 27.9891  2.1968  11 
   6   4 -10 34.1335  2.6135   3 
   6   4 -10 35.9704  1.7556   6 
   6   4 -10 29.6050  2.7180  13 
   5  -4 -10 62.1496  2.9672   6 
   5  -4 -10 55.4737  5.0773   1 
   5   4 -10 62.2765  3.7211   7 
   5   4 -10 67.8019  4.1174   3 
   5   4 -10 59.9684  3.5938  11 
   5   4 -10 64.0280  4.4818  13 
   5   4 -10 61.3009  2.8445   6 
   4  -4 -10 9.96610 1.14919   6 
   4  -4 -10 12.5906  2.4551   1 
   4   4 -10 6.27367 1.18305  11 
   4   4 -10 12.4125  1.5431   7 
   4   4 -10 5.51068 1.25413   3 
   4   4 -10 8.96859 1.00249   6 
   4   4 -10 7.97660 1.55661  13 
   3  -4 -10 5.25345 1.50977  12 
   2  -4 -10 57.3108  4.5135  12 
  -2   4  10 53.6512  4.4301   2 
  -1  -4  10 112.886   9.157   8 
   1  -4 -10 140.005   8.902  12 
   1  -4 -10 143.797   7.051   5 
  -1   4  10 138.097   8.360   2 
   0  -4 -10 6.41801 1.40357  12 
   0  -4 -10 5.96670 1.30433   5 
   0   4  10 6.87805 1.57316   2 
  -1  -4 -10 171.322  11.030  12 
  -1  -4 -10 164.171   8.508   5 
   1   4  10 175.026   9.849   2 
   1   4  10 154.200   9.942  13 
  -2  -4 -10 50.6646  3.5654   5 
  -2  -4 -10 50.8911  4.5498  12 
   2  -4  10 47.3580  2.9183   5 
   2   4  10 49.9241  4.5837  13 
   3  -4  10 117.554   6.407  14 
   3  -4  10 122.608   6.859   1 
   3   4  10 122.266   6.473   4 
   3   4  10 110.081   7.334   3 
   3   4  10 107.922   8.056  13 
   4  -4  10 8.26124 1.64114  14 
   4  -4  10 9.71545 1.54297   1 
   4   4  10 8.08647 2.16781  13 
   4   4  10 5.86013 1.85282   3 
   4   4  10 9.35970 1.94413  10 
   5  -4  10 72.6989  4.4620  14 
   5   4  10 71.6879  5.0775   3 
   5   4  10 69.4742  4.5547  10 
   5   4  10 73.5472  4.5973  14 
   5   4  10 70.7655  5.6044  13 
   6  -4  10 24.2152  2.0777  14 
   6   4  10 19.0819  1.9592  14 
   6   4  10 20.5399  2.5303  13 
   6   4  10 19.3184  2.0123  10 
   6   4  10 22.0425  2.3095   3 
   7   5 -10 2.19109 0.57224   3 
   6  -5 -10 1.24648 1.11131   1 
   6   5 -10 1.03206 0.60877  11 
   6   5 -10 0.32108 0.72776  13 
   6   5 -10 0.67211 0.42206   6 
   6   5 -10 0.57129 0.68359   3 
   5  -5 -10 18.7054  2.9478   1 
   5   5 -10 18.4844  2.0482   3 
   5   5 -10 17.6549  1.8146   7 
   5   5 -10 18.9336  1.8384  11 
   5   5 -10 22.3872  1.3962   6 
   5   5 -10 20.2210  2.3409  13 
   4  -5 -10 3.57012 1.66083   1 
   4   5 -10 2.76235 1.03063   3 
   4   5 -10 2.62870 0.84749  11 
   4   5 -10 3.59699 0.96051   7 
   3  -5 -10 61.4056  5.3146   1 
   3   5 -10 62.0046  4.0463   3 
   3   5 -10 66.4221  3.7787  11 
   3   5 -10 70.1915  3.7654   4 
   2  -5 -10 27.8276  3.1566  12 
   2   5 -10 43.8397  2.6567  11 
   1  -5 -10 46.6995  3.4332   5 
   1  -5 -10 43.1506  3.8652  12 
   0  -5 -10 14.7166  2.2452  12 
   0  -5 -10 18.4159  2.3326   5 
   1  -5  10 88.9307  4.7285   4 
  -1  -5 -10 74.8251  6.2577  12 
   1   5  10 88.7731  5.1842   7 
   1   5  10 77.2622  6.2062  13 
   2  -5  10 37.7524  2.9345   1 
   2  -5  10 29.6911  2.8635  14 
   2  -5  10 32.5940  2.2354   4 
   2   5  10 24.0583  3.5585  13 
   2   5  10 30.6827  3.4877   4 
   3  -5  10 35.0443  2.9100   1 
   3  -5  10 34.8740  3.1938  14 
   3   5  10 28.1606  3.9025  13 
   3   5  10 36.2804  3.1694   4 
   4  -5  10 7.76039 1.39707   1 
   4  -5  10 3.89161 1.18957  14 
   4   5  10 6.75033 1.97266  13 
   4   5  10 6.22011 1.93196   3 
   5  -5  10 1.90139 0.93433  14 
   5   5  10 1.09919 1.06516   3 
   5   5  10 0.92202 1.11159  13 
   6   5  10 33.5837  2.4249   3 
   6  -6 -10 3.23035 1.08248   1 
   6   6 -10 3.62179 0.70319  11 
   6   6 -10 4.28035 0.80084   3 
   5  -6 -10 13.1236  2.2297   1 
   5   6 -10 16.3691  1.7112   3 
   5   6 -10 12.7946  1.3939   7 
   5   6 -10 12.8264  1.4090  11 
   4  -6 -10 12.9681  2.4247   1 
   4   6 -10 17.5524  1.7914   7 
   4   6 -10 14.1433  1.6078  11 
   4   6 -10 13.7101  1.7422   3 
   3  -6 -10 25.5815  3.4381   1 
   3   6 -10 30.4523  2.2893  11 
   3   6 -10 25.6993  2.1575   4 
   2   6 -10 131.437   6.464  11 
  -1   6  10 127.443   7.460   7 
   1   6 -10 135.706   6.431  11 
   0  -6  10 10.4337  1.6990   4 
   0   6  10 16.4785  2.2991   7 
   1  -6  10 83.0803  4.9190  14 
   1  -6  10 78.8138  4.5457   4 
   1  -6  10 81.8796  5.1525   1 
   1   6  10 74.5288  4.9835   7 
   2  -6  10 196.216   8.791   4 
   2  -6  10 198.232  10.535   1 
   2  -6  10 196.717   9.594  14 
  -2  -6 -10 205.310  10.796   9 
   2   6  10 172.587  11.810  13 
   2   6  10 185.966  10.301   4 
   3  -6  10 19.8852  2.2719   1 
   3  -6  10 16.2206  2.0707  14 
   3   6  10 21.4512  2.2689   4 
   3   6  10 18.2909  3.0636  13 
   4  -6  10 27.8972  2.5548  14 
   4  -6  10 26.6675  2.2868   1 
   4   6  10 21.8629  3.1439  13 
  -5  -6 -10 18.7451  2.2045   9 
   5   6  10 16.6743  2.3139  13 
   5  -7 -10 2.32963 1.09973   1 
  -5   7  10 2.25687 0.83169   7 
   5   7 -10 3.07636 0.67514  11 
   4  -7 -10 9.56066 1.93647   1 
  -4   7  10 18.2302  2.2149   7 
   4   7 -10 11.5133  1.3013   7 
   4   7 -10 12.3229  1.4179  11 
   3   7 -10 18.4136  1.8906  11 
  -3   7  10 18.5359  2.4123   7 
   3   7 -10 17.1950  1.6437   4 
   2   7 -10 16.9182  1.8431   4 
  -2   7  10 17.1723  2.4746   7 
   2   7 -10 15.1382  1.7370  11 
  -1   7  10 10.3048  1.9667   7 
   1   7 -10 7.73701 1.26957  11 
   0  -7  10 109.696   6.146   4 
   0  -7  10 116.034   6.419  14 
   0   7  10 116.499   6.704   7 
   0   7 -10 114.873   6.675   1 
   1  -7  10 93.1271  5.0855   4 
   1  -7  10 104.789   5.627  14 
   1   7  10 91.8638  5.7253   7 
   2  -7  10 19.1393  2.2197   1 
   2  -7  10 21.0022  2.3392  14 
  -2  -7 -10 22.9431  2.9422   9 
   2   7  10 25.7502  3.0042   4 
   2   7  10 24.8029  2.5411   7 
   3  -7  10 11.7906  1.6094  14 
  -3  -7 -10 10.3609  2.0379   9 
   3  -7  10 9.69963 1.48317   1 
   3   7  10 10.9842  1.4159   4 
  -4  -7 -10 9.77287 1.65741   9 
   4   7  10 7.74911 1.77816  13 
   4  -8 -10 -0.2801  0.7495   1 
  -4   8  10 0.45840 0.66708   7 
   4   8 -10 -0.1226  0.4065  11 
   3   8 -10 37.9319  2.3795  11 
   3   8 -10 39.5897  2.1858   4 
  -3   8  10 35.6121  2.9045   7 
   2   8 -10 39.9940  2.5755   4 
   2   8 -10 38.2199  2.5101  11 
  -2   8  10 39.2449  3.1973   7 
  -1  -8  10 27.7147  2.5970   4 
  -1   8  10 34.1455  3.2204   7 
   1   8 -10 29.7782  2.1641  11 
   0  -8  10 21.3783  2.2927  14 
   0  -8  10 22.5950  2.0829   4 
   0   8 -10 18.3694  1.7540  11 
   0   8  10 21.1009  2.5382   7 
   1  -8  10 138.426   6.464   4 
   1  -8  10 148.129   7.166  14 
  -1   8 -10 142.111   7.688   1 
   1   8  10 122.842   7.791   4 
   1   8  10 143.042   7.408   7 
   2  -8  10 8.93085 1.41961  14 
   2   8  10 8.93934 1.57225   4 
   2   8  10 9.97537 1.47832   7 
  -2   8 -10 6.90506 1.28918   1 
  -3  -8 -10 5.13606 1.26288   9 
  -4   8 -10 1.33731 0.55107   1 
   3   9 -10 23.2300  1.4887  11 
  -2  -9  10 5.45708 1.05508  14 
  -2  -9  10 5.96438 1.03794   4 
  -2   9  10 4.26198 0.81055  11 
   2   9 -10 4.51241 0.69427   4 
   2   9 -10 5.38596 0.80547  11 
  -2   9  10 6.52077 1.13948   7 
  -1  -9  10 9.36530 1.31996  14 
  -1  -9  10 6.82871 1.04702   4 
   1   9 -10 4.42914 0.80154  11 
   1   9 -10 5.03325 0.88720   4 
  -1   9  10 4.69919 1.10681   7 
   0  -9  10 53.2639  2.8027   4 
   0  -9  10 55.2035  3.2439  14 
   0   9  10 49.8538  3.3321   7 
   1  -9  10 27.6840  2.0672  14 
   1   9  10 29.6347  2.1810   7 
   1   9  10 25.1112  2.4673   4 
   2   9  10 56.0219  3.0084   4 
  -2   9 -10 58.2019  3.3956   1 
   7   0 -11 6.27492 0.64334   6 
   6   0 -11 3.05565 0.56291   6 
   5   0 -11 97.9935  6.3236  13 
   5   0 -11 101.566   4.020   6 
   5   0 -11 100.423   5.459  11 
   4   0 -11 6.28332 1.80360  12 
   4   0 -11 6.56202 1.31279  13 
  -3   0  11 267.178  18.162   8 
   3   0 -11 289.524  18.272  12 
  -3   0  11 325.103  15.669   2 
  -2   0  11 509.648  25.136   2 
   2   0 -11 524.542  29.142  12 
  -2   0  11 449.178  28.924   8 
  -1   0  11 45.0788  4.1693   8 
  -1   0  11 43.5431  3.1984   2 
   1   0 -11 51.5732  3.7273  12 
   0   0 -11 1.01278 0.54970  12 
  -1   0 -11 120.705   5.720   5 
   1   0  11 120.265   8.163   8 
  -2   0 -11 81.7723  4.2233   5 
   2   0  11 82.6364  6.3178   8 
  -3   0 -11 13.4736  1.4612   5 
   4   0  11 870.635  36.142  10 
   4   0  11 784.240  38.711   3 
   4   0  11 919.619  37.109  14 
   5   0  11 1.54604 1.06067  14 
   5   0  11 1.97690 1.22073  10 
   5   0  11 2.69304 1.47499   3 
   6   0  11 16.2925  2.0537  14 
   6   0  11 19.4932  2.3569   3 
   6   0  11 16.6308  2.1568  10 
   7   0  11 5.89552 0.95712  14 
   7  -1 -11 6.99827 0.69555   6 
   7   1 -11 8.07024 0.69932   6 
   6  -1 -11 75.1714  3.0167   6 
   6   1 -11 75.6934  4.2880  11 
   6   1 -11 67.7895  4.8780  13 
   6   1 -11 65.0070  4.2465   3 
   6   1 -11 70.1223  3.0331   6 
   5  -1 -11 16.6630  2.8896   1 
   5  -1 -11 19.1155  1.2799   6 
   5   1 -11 18.8707  2.4157  13 
   5   1 -11 22.2299  2.2683  11 
   5   1 -11 24.9083  1.4039   6 
   5   1 -11 17.7443  2.1274   3 
   4  -1 -11 10.1938  2.2079  12 
   4   1 -11 7.98382 2.15030  12 
   4   1 -11 8.61901 1.49618  13 
   3  -1 -11 292.969  17.970  12 
  -3  -1  11 294.629  18.212   8 
  -3   1  11 302.708  15.596   2 
   3   1 -11 302.397  18.274  12 
  -3   1  11 261.438  17.831   8 
   2  -1 -11 85.3604  5.8950  12 
  -2  -1  11 91.7464  4.9524   2 
  -2  -1  11 68.1535  6.1929   8 
   2   1 -11 90.0821  6.1531  12 
  -2   1  11 75.4192  6.1542   8 
  -2   1  11 76.3561  5.1341   2 
   1  -1 -11 56.6883  4.1001  12 
  -1  -1  11 48.8908  4.5786   8 
  -1   1  11 58.6980  4.5911   8 
  -1   1  11 51.0514  3.7164   2 
   1   1 -11 54.6255  4.1350  12 
   0  -1  11 94.6877  7.0459   8 
   0  -1 -11 95.7589  4.9181   5 
   0  -1 -11 103.449   6.595  12 
   0   1  11 107.073   7.068   8 
   0   1  11 100.416   5.946   2 
   1  -1  11 21.4621  2.7416   8 
  -1  -1 -11 21.9309  2.1394  12 
  -1  -1 -11 21.4214  1.6368   5 
  -1   1 -11 21.9013  1.4944   5 
   1   1  11 21.9499  2.8039   8 
  -2  -1 -11 20.4310  1.8705   5 
   2  -1  11 21.1727  2.9347   8 
  -2   1 -11 21.3362  1.5622   5 
   2   1  11 19.4747  2.8712   8 
  -3  -1 -11 82.1933  4.6016   5 
  -3   1 -11 87.6007  4.4641   5 
   3   1  11 83.3439  6.1505  13 
   4  -1  11 45.3124  3.5383  14 
   4  -1  11 47.2905  4.3000   3 
   4   1  11 45.0262  3.9463  14 
   4   1  11 46.9676  4.8565  13 
   4   1  11 35.6210  3.6049  10 
   4   1  11 41.3643  4.2574   3 
   5  -1  11 56.8840  4.0817  10 
   5  -1  11 56.4986  4.0744  14 
   5   1  11 55.7710  4.5732   3 
   5   1  11 55.1867  4.1428  10 
   5   1  11 59.9891  4.1717  14 
   6  -1  11 9.98611 1.64583  14 
   6  -1  11 9.28437 1.59979  10 
   6   1  11 13.4426  2.0304   3 
   6   1  11 11.5668  1.7928  10 
   6   1  11 12.6748  1.8121  14 
   7  -1  11 4.08546 0.78926  14 
   7   1  11 3.66064 0.82947  14 
   7  -2 -11 0.31803 0.34925   6 
   7   2 -11 0.35629 0.31127   6 
   7   2 -11 -0.6399  0.6100   3 
   6  -2 -11 45.8661  2.1992   6 
   6  -2 -11 43.6085  4.3490   1 
   6   2 -11 49.1819  3.7675  13 
   6   2 -11 45.5752  3.0861  11 
   6   2 -11 51.0796  2.2706   6 
   6   2 -11 43.7171  3.2630   3 
   5  -2 -11 0.69861 1.36453   1 
   5  -2 -11 1.84324 0.48627   6 
   5   2 -11 0.87730 0.88260   3 
   5   2 -11 0.40025 0.43775   6 
   5   2 -11 1.50705 1.00038  13 
   5   2 -11 0.30838 0.71682  11 
   4  -2 -11 18.5478  3.0590  12 
   4  -2 -11 23.7965  1.3959   6 
   4   2 -11 26.3886  1.4712   6 
   4   2 -11 23.0248  2.0842  11 
   4   2 -11 20.0882  3.2846  12 
   4   2 -11 26.9907  2.4817  13 
   3  -2 -11 58.0357  4.9657  12 
  -3  -2  11 68.9836  4.1212   2 
   3   2 -11 62.1272  5.3846  12 
  -3   2  11 57.9637  4.5033   2 
   3   2 -11 65.2762  4.1977  13 
  -2  -2  11 31.7976  3.9964   8 
   2  -2 -11 35.4382  3.0597  12 
  -2   2  11 29.5648  2.8416   2 
   2   2 -11 31.4803  3.2409  12 
  -1  -2  11 70.9022  6.3573   8 
   1  -2 -11 88.4118  5.9408  12 
  -1   2  11 94.9875  6.2371   8 
  -1   2  11 84.9478  5.5189   2 
   0  -2  11 450.637  26.895   8 
   0  -2 -11 461.356  26.803  12 
   0  -2 -11 448.809  20.154   5 
   0   2  11 464.990  26.725   8 
   0   2  11 474.125  23.674   2 
  -1  -2 -11 723.038  32.927   5 
  -1  -2 -11 795.365  43.964  12 
   1  -2  11 802.235  43.443   8 
   1   2  11 742.429  43.576   8 
   1   2  11 762.946  38.327   2 
  -2  -2 -11 50.9666  4.0673  12 
  -2  -2 -11 49.2010  3.0827   5 
   2  -2  11 43.1939  4.1430   8 
  -2   2 -11 43.9973  2.6259   5 
   2   2  11 48.2877  4.0622  13 
  -3  -2 -11 174.526   8.784   5 
  -3   2 -11 170.221   8.358   5 
   3   2  11 188.446   9.156  10 
   3   2  11 191.806  11.083  13 
   4  -2  11 234.804  11.136  14 
   4   2  11 227.138  11.214  10 
   4   2  11 215.083  12.083   3 
   4   2  11 226.064  13.509  13 
   4   2  11 231.501  11.248  14 
   5  -2  11 209.096  10.507  10 
   5  -2  11 222.185  10.779  14 
   5   2  11 210.025  11.674   3 
   5   2  11 228.227  10.963  14 
   5   2  11 218.757  12.993  13 
   5   2  11 233.459  10.874  10 
   6  -2  11 4.49444 1.11908  14 
   6  -2  11 6.07534 1.27608  10 
   6   2  11 6.15678 1.52577   3 
   6   2  11 7.79034 1.37055  14 
   6   2  11 4.08619 1.17792  10 
   7   3 -11 11.9793  1.3382  11 
   7   3 -11 14.7215  0.8993   6 
   7   3 -11 12.3388  1.4256   3 
   6  -3 -11 17.8934  1.3236   6 
   6  -3 -11 15.6772  2.4935   1 
   6   3 -11 13.5762  1.6129  11 
   6   3 -11 16.4676  1.2320   6 
   6   3 -11 14.0376  2.0075  13 
   6   3 -11 16.5519  1.9536   3 
   5  -3 -11 153.148   5.816   6 
   5  -3 -11 134.898   9.252   1 
   5   3 -11 145.682   7.121  11 
   5   3 -11 150.595   7.775   3 
   5   3 -11 149.872   5.784   6 
   5   3 -11 152.901   8.800  13 
   4  -3 -11 307.604  11.164   6 
   4  -3 -11 288.958  16.767   1 
   4   3 -11 297.464  11.111   6 
   4   3 -11 307.942  13.324  11 
   4   3 -11 317.186  14.470   3 
   4   3 -11 309.634  13.923   7 
   4   3 -11 316.645  16.335  13 
   3  -3 -11 172.899  11.640  12 
   3   3 -11 183.689   9.894  13 
   2  -3 -11 68.2790  5.0815  12 
  -2  -3  11 62.5835  5.7170   8 
  -2   3  11 64.9344  4.8300   2 
  -1  -3  11 77.1467  6.5252   8 
   1  -3 -11 85.8560  5.9669  12 
  -1   3  11 85.4462  5.6891   2 
   0  -3 -11 530.041  30.112  12 
   0  -3  11 520.216  30.027   8 
   0  -3 -11 491.765  22.700   5 
   0   3  11 517.156  26.570   2 
  -1  -3 -11 704.752  30.972   5 
   1   3  11 743.158  36.024   2 
   1   3  11 680.684  40.770   8 
  -2  -3 -11 17.2402  2.6041  12 
  -2  -3 -11 21.1285  2.2281   5 
  -2   3 -11 14.8800  1.4278   5 
   2   3  11 19.2653  2.8852  13 
   3  -3  11 193.641   9.280  14 
   3  -3  11 217.120  10.137   1 
   3   3  11 169.286  11.256  13 
   3   3  11 183.502   9.177   4 
   3   3  11 159.851  10.041   3 
   3   3  11 178.722   9.344  10 
   4  -3  11 55.0866  3.8234  14 
   4   3  11 52.4767  4.8731  13 
   4   3  11 54.1207  4.0889  10 
   4   3  11 50.9804  3.8997  14 
   4   3  11 48.4186  4.7214   3 
   5  -3  11 174.895   8.426  14 
   5   3  11 163.124   8.451  10 
   5   3  11 156.579   9.106   3 
   5   3  11 163.475   8.428  14 
   5   3  11 155.408  10.118  13 
   6  -3  11 13.2250  1.6230  14 
   6   3  11 10.7719  1.8106   3 
   6   3  11 12.6769  1.6188  14 
   6   3  11 10.6456  1.8803  13 
   6   3  11 10.1357  1.5347  10 
   7  -4 -11 20.2717  2.0743   1 
   7   4 -11 18.6348  1.5385   3 
   7   4 -11 19.7340  1.5630  11 
   7   4 -11 19.0352  1.0343   6 
   6  -4 -11 5.73239 1.63395   1 
   6   4 -11 4.24410 0.63493   6 
   6   4 -11 3.55573 0.86421  11 
   6   4 -11 3.67037 1.10244  13 
   6   4 -11 3.40815 1.00177   3 
   5  -4 -11 23.5993  3.3697   1 
   5   4 -11 26.2890  2.8232  13 
   5   4 -11 30.5647  1.6905   6 
   5   4 -11 29.2221  2.4430  11 
   5   4 -11 32.0548  2.6104   3 
   4  -4 -11 49.9967  2.5344   6 
   4  -4 -11 43.5189  4.7221   1 
   4   4 -11 50.9138  3.4119   3 
   4   4 -11 47.9693  3.0827   7 
   4   4 -11 46.8058  3.6040  13 
   4   4 -11 45.2530  2.2981   6 
   4   4 -11 47.0220  2.9892  11 
   3  -4 -11 27.5865  3.6975   1 
   3   4 -11 38.5403  2.4403   4 
   3   4 -11 37.2498  2.4728  11 
   2  -4 -11 76.8629  5.8106  12 
   1  -4 -11 251.016  12.247   5 
   1  -4 -11 260.533  16.004  12 
  -1   4  11 252.692  14.342  13 
  -1   4  11 275.105  14.669   2 
   0  -4 -11 8.65625 1.57838   5 
   0  -4 -11 6.60984 1.49282  12 
   0   4  11 14.1464  2.1160   2 
   0   4  11 7.82084 1.89603  13 
  -1  -4 -11 140.351   9.537  12 
  -1  -4 -11 133.626   7.409   5 
   1   4  11 147.386   9.092  13 
   2  -4  11 54.2686  3.0632   4 
   2   4  11 42.8015  4.7311  13 
   2   4  11 42.1932  4.0224   4 
   3  -4  11 81.2224  4.8797   1 
   3  -4  11 77.4050  4.6996  14 
   3   4  11 66.3336  5.4353   3 
   3   4  11 66.1539  4.5095   4 
   3   4  11 77.9384  6.2045  13 
   4  -4  11 94.0858  5.3892  14 
   4  -4  11 97.7977  5.5447   1 
   4   4  11 94.0877  5.6233  10 
   4   4  11 82.3689  6.0193   3 
   4   4  11 80.9838  6.6895  13 
   5  -4  11 37.1141  2.8819  14 
   5   4  11 36.6353  3.2510  10 
   5   4  11 37.1237  3.6235   3 
   5   4  11 42.5275  3.0667  14 
   5   4  11 38.0925  4.1250  13 
   6  -4  11 33.1593  2.3076  14 
   6   4  11 35.8275  2.6866   3 
   6   4  11 32.4723  2.2980  14 
   6   4  11 34.4031  2.3928  10 
   6  -5 -11 24.3902  2.7383   1 
   6   5 -11 26.5273  2.0095   3 
   6   5 -11 23.1438  1.7596  11 
   6   5 -11 25.3479  1.3836   6 
   5  -5 -11 71.8489  5.5379   1 
   5   5 -11 71.3781  3.1129   6 
   5   5 -11 72.9859  4.3039   3 
   5   5 -11 68.8346  4.6678  13 
   5   5 -11 69.6853  3.9864   7 
   5   5 -11 78.1631  3.9709  11 
   4  -5 -11 9.29213 2.25557   1 
   4   5 -11 7.07389 1.24098  11 
   4   5 -11 9.24713 1.31263   7 
   4   5 -11 8.27369 1.44465   3 
   3  -5 -11 30.1255  3.8013   1 
   3   5 -11 31.0278  2.7593   3 
   3   5 -11 29.8334  2.2332   4 
   3   5 -11 31.0075  2.3361  11 
   2   5 -11 64.3536  3.6209  11 
   2   5 -11 59.3327  3.7122   4 
   0   5  11 229.615  11.294   7 
   1  -5  11 73.1812  4.2012   4 
   1  -5  11 71.5915  4.4388  14 
   1   5  11 62.9839  5.6336  13 
   2  -5  11 19.6180  2.2863   1 
   2  -5  11 15.5788  1.5343   4 
   2  -5  11 17.8963  2.2102  14 
   2   5  11 15.6897  2.9847  13 
   2   5  11 10.8777  2.1689   4 
   3  -5  11 107.139   6.070  14 
   3  -5  11 113.220   6.482   1 
   3   5  11 111.963   6.106   4 
   3   5  11 99.2935  7.7504  13 
   4  -5  11 57.3216  3.7317  14 
   4   5  11 55.6982  4.8916  13 
   4   5  11 48.7623  4.1764   3 
   5  -5  11 24.5250  2.2462  14 
   5   5  11 19.9225  2.6690  13 
   5   5  11 27.3025  2.7052   3 
   6  -6 -11 8.04995 1.39979   1 
   6   6 -11 7.84254 0.92788  11 
   6   6 -11 7.76531 0.94239   3 
   5  -6 -11 0.39104 0.97929   1 
   5   6 -11 0.44593 0.53350  11 
   5   6 -11 1.37670 0.71461   3 
   4  -6 -11 11.5799  2.3828   1 
   4   6 -11 13.8254  1.6945   3 
   4   6 -11 16.0027  1.5993   7 
   4   6 -11 17.6703  1.7152  11 
   3  -6 -11 54.7995  4.8544   1 
   3   6 -11 61.8615  3.5571  11 
   3   6 -11 61.1694  3.4743   4 
   2   6 -11 224.342  10.068  11 
   2   6 -11 220.856  10.591   4 
   1   6 -11 192.637   8.914  11 
  -1   6  11 202.020  10.257   7 
   0  -6  11 225.453  11.313   4 
   0   6 -11 250.325  12.485   1 
   0   6  11 226.766  11.640   7 
   1  -6  11 151.244   7.429   4 
   1  -6  11 154.782   7.742  14 
   1   6  11 135.786   7.769   7 
   2  -6  11 144.643   7.568  14 
   2  -6  11 161.785   8.361   1 
   2   6  11 138.144   8.210   4 
   2   6  11 129.928   9.508  13 
   3  -6  11 4.65571 1.24258  14 
   3  -6  11 3.65427 1.04760   1 
   3   6  11 4.84147 1.20921   4 
   3   6  11 3.06965 1.74003  13 
   4  -6  11 1.85528 0.88821  14 
   4   6  11 2.49012 1.34813  13 
  -5  -6 -11 4.07342 1.15981   9 
   5  -6  11 1.85985 0.71818  14 
   5  -7 -11 17.8467  2.0400   1 
   5   7 -11 19.1786  1.3578  11 
  -5   7  11 13.8915  1.5481   7 
   4  -7 -11 8.46209 1.74301   1 
   4   7 -11 9.09458 1.14502  11 
  -4   7  11 8.15134 1.50922   7 
   3   7 -11 114.644   5.432   4 
   3   7 -11 105.943   5.391  11 
  -3   7  11 106.368   6.363   7 
  -2   7  11 1.28577 1.15692   7 
   2   7 -11 2.45119 0.88227   4 
   2   7 -11 3.31082 0.93928  11 
   1   7 -11 14.7835  1.7161  11 
  -1   7  11 17.6680  2.4418   7 
   0  -7  11 64.1834  4.0109   4 
   0  -7  11 56.9233  4.1512  14 
   0   7  11 70.5251  4.6110   7 
   0   7 -11 65.8934  4.3592   1 
   1  -7  11 176.097   8.468   4 
   1  -7  11 173.194   8.835  14 
  -1   7 -11 180.091   9.695   1 
   1   7  11 181.598   9.170   7 
   2  -7  11 21.3007  2.3676  14 
   2   7  11 24.3376  2.8395   4 
   3  -7  11 6.63787 1.25782  14 
  -3  -7 -11 4.00073 1.43976   9 
   3   7  11 5.96138 0.96180   4 
   4  -7  11 9.31663 1.26226  14 
  -4  -7 -11 12.3456  1.6476   9 
  -4   7 -11 9.71757 1.23529   1 
  -4   8  11 13.3292  1.4939   7 
   4   8 -11 12.2625  1.1253  11 
  -3   8  11 2.54766 0.94611   7 
   3   8 -11 1.58006 0.48839   4 
   3   8 -11 0.89826 0.55516  11 
   2   8 -11 66.5233  3.6875   4 
   2   8 -11 66.2309  3.5438  11 
  -1  -8  11 2.63229 0.95147   4 
  -1  -8  11 3.82634 1.15244  14 
  -1   8  11 2.75762 1.14768   7 
   1   8 -11 1.57937 0.72138  11 
   0  -8  11 64.1433  3.9306  14 
   0  -8  11 61.6523  3.6347   4 
   0   8  11 61.8352  4.1649   7 
   1  -8  11 7.67304 1.34977  14 
   1   8  11 7.98501 1.41774   7 
   1   8  11 9.49524 1.93068   4 
  -1   8 -11 7.67954 1.31701   1 
   2  -8  11 27.8424  2.4102  14 
   2   8  11 28.7265  2.3564   7 
   2   8  11 25.3530  2.4359   4 
  -2   8 -11 28.4851  2.3137   1 
   3  -8  11 5.44863 0.96877  14 
  -3   8 -11 7.07966 1.07818   1 
  -2  -9  11 10.9284  1.2295   4 
  -2  -9  11 11.4454  1.3310  14 
   2   9 -11 8.23099 0.82961   4 
  -2   9  11 9.47398 1.27222   7 
   2   9 -11 9.47706 0.94975  11 
  -1  -9  11 13.9818  1.5173  14 
  -1  -9  11 15.7193  1.3795   4 
  -1   9  11 11.4544  1.4536   7 
   1   9 -11 9.52443 1.03336  11 
   1   9 -11 13.1366  1.2927   4 
   0  -9  11 0.84697 0.67294  14 
   0   9  11 0.44164 0.64845   7 
   1  -9  11 106.799   5.302  14 
   1   9  11 109.643   5.446   7 
   1   9  11 110.152   5.694   4 
   7   0 -12 5.64092 0.60542   6 
   6   0 -12 49.5269  2.2828   6 
   5   0 -12 0.67249 0.43807   6 
   5   0 -12 1.27535 1.46346   1 
   5   0 -12 1.95165 0.98384  11 
   4   0 -12 78.9176  3.1906   6 
   4   0 -12 67.3503  6.1797  12 
   4   0 -12 78.2693  4.2845  11 
   3   0 -12 42.4892  4.1008  12 
  -3   0  12 45.9352  3.4268   2 
  -2   0  12 161.185   9.123   2 
  -2   0  12 152.846  10.980   8 
   2   0 -12 173.765  10.712  12 
   1   0 -12 231.795  13.698  12 
  -1   0  12 223.561  14.174   8 
  -1   0  12 213.860  11.933   2 
   0   0  12 51.8634  4.4232   8 
   1   0  12 22.6766  2.8610   8 
  -1   0 -12 14.0001  1.4016   5 
  -2   0 -12 216.105   9.943   5 
   3   0  12 -0.0050  0.7319   4 
   4   0  12 205.960  11.532   3 
   4   0  12 226.974  10.798  14 
   4   0  12 216.379  10.749  10 
   5   0  12 2.26691 1.19981  10 
   5   0  12 4.15277 1.62325   3 
   5   0  12 4.00815 1.29982  14 
   6   0  12 1.69425 0.95955  10 
   6   0  12 2.83427 0.98377  14 
   6   0  12 2.43023 1.14022   3 
   7  -1 -12 3.62697 0.52700   6 
   7   1 -12 2.00844 0.42705   6 
   6  -1 -12 55.4648  2.5615   6 
   6   1 -12 60.8346  3.6949  11 
   6   1 -12 59.1656  2.5946   6 
   6   1 -12 56.9621  3.6940   3 
   5  -1 -12 240.695  15.152   1 
   5  -1 -12 274.419  10.119   6 
   5   1 -12 288.767  13.270   3 
   5   1 -12 285.040  12.486  11 
   5   1 -12 297.932  15.222  13 
   5   1 -12 282.983  10.177   6 
   4  -1 -12 27.6927  2.5930  11 
   4  -1 -12 31.8933  1.6778   6 
   4   1 -12 31.2662  4.2292  12 
   4   1 -12 33.0683  2.4246  11 
   4   1 -12 31.8630  1.7201   6 
   4   1 -12 30.6050  2.7951  13 
   3  -1 -12 61.6707  5.2970  12 
  -3  -1  12 68.9576  4.4426   2 
   3   1 -12 67.9534  5.6385  12 
  -3   1  12 67.9926  4.7546   2 
   2  -1 -12 260.954  15.694  12 
  -2  -1  12 259.403  13.409   2 
  -2  -1  12 221.172  15.958   8 
  -2   1  12 255.127  13.787   2 
  -2   1  12 259.636  15.965   8 
   2   1 -12 264.654  15.902  12 
   1  -1 -12 262.548  15.507  12 
  -1  -1  12 240.198  15.982   8 
  -1   1  12 246.265  13.712   2 
  -1   1  12 272.214  15.873   8 
   0  -1  12 67.1124  5.2752   8 
   0  -1 -12 62.2539  4.6122  12 
   0   1  12 65.3903  5.1412   8 
  -1  -1 -12 194.545   9.751   5 
   1  -1  12 224.212  13.493   8 
   1   1  12 224.302  13.631   8 
  -2  -1 -12 5.63709 1.08510   5 
   2   1  12 9.32796 1.90578  13 
  -2   1 -12 8.09793 1.07908   5 
   3  -1  12 11.3175  1.2067   4 
   3   1  12 12.6222  1.5672   4 
   3   1  12 12.5782  2.3512  13 
   4  -1  12 69.7339  5.3040   3 
   4  -1  12 75.4076  4.8861  14 
   4   1  12 75.1463  5.8871  13 
   4   1  12 73.0011  5.4970   3 
   4   1  12 69.1812  4.8707  10 
   4   1  12 77.9060  4.8701  14 
   5  -1  12 34.7935  3.2941  14 
   5  -1  12 43.0331  3.9049   3 
   5  -1  12 36.9905  3.4102  10 
   5   1  12 36.1874  3.3879  14 
   5   1  12 51.0993  4.4695   3 
   5   1  12 40.3360  3.6356  10 
   6  -1  12 59.4179  3.7328  10 
   6  -1  12 64.1741  3.8346  14 
   6   1  12 58.7101  3.7708  10 
   6   1  12 63.9389  3.8662  14 
   6   1  12 61.7193  4.1588   3 
   7  -2 -12 5.21478 0.59512   6 
   7   2 -12 4.34724 0.93896   3 
   7   2 -12 3.56912 0.50138   6 
   6  -2 -12 10.2161  2.0933   1 
   6  -2 -12 13.0261  1.0932   6 
   6   2 -12 11.1074  1.5368  11 
   6   2 -12 11.8502  1.0507   6 
   6   2 -12 14.7521  1.8058   3 
   5  -2 -12 120.164   8.574   1 
   5  -2 -12 135.778   5.286   6 
   5   2 -12 145.943   8.211  13 
   5   2 -12 127.083   6.611  11 
   5   2 -12 134.394   7.117   3 
   5   2 -12 141.465   5.325   6 
   4  -2 -12 14.8755  1.1892   6 
   4  -2 -12 10.4599  2.3642   1 
   4   2 -12 15.9491  1.2093   6 
   4   2 -12 14.8802  2.0075  13 
   4   2 -12 14.7272  1.8345   3 
   4   2 -12 16.1514  1.7590  11 
   3  -2 -12 43.4561  4.0302  12 
   3   2 -12 44.7173  4.3689  12 
  -2  -2  12 95.3981  7.8146   8 
   2  -2 -12 110.318   7.284  12 
  -2   2  12 100.709   6.583   2 
   1  -2 -12 148.205   9.537  12 
  -1  -2  12 128.086  10.015   8 
  -1   2  12 152.890   8.761   2 
  -1   2  12 158.759   9.794   8 
   0  -2 -12 113.200   7.665  12 
   0  -2  12 109.517   8.108   8 
   0   2  12 123.416   7.087   2 
   0   2  12 116.725   8.084   8 
  -1  -2 -12 81.6309  5.9871  12 
   1  -2  12 95.1193  6.5651   8 
  -1  -2 -12 88.6853  4.7416   5 
   1   2  12 77.0927  6.4633   8 
  -2  -2 -12 84.7565  4.8284   5 
  -2   2 -12 86.3745  4.4103   5 
   2   2  12 89.2610  6.3134  13 
   3  -2  12 114.938   5.937  14 
   3   2  12 94.0188  5.4021   4 
   3   2  12 92.5201  7.0475  13 
   3   2  12 103.627   6.018  10 
   3   2  12 97.3059  6.5034   3 
   4  -2  12 35.9930  3.3548  14 
   4   2  12 37.6927  4.3255  13 
   4   2  12 42.0029  4.3053   3 
   4   2  12 41.4087  3.9191  10 
   4   2  12 43.2823  3.7017  14 
   5  -2  12 164.329   8.493  10 
   5  -2  12 170.567   8.643  14 
   5   2  12 170.497  10.434  13 
   5   2  12 174.644   8.722  14 
   5   2  12 165.616   9.448   3 
   5   2  12 174.476   8.717  10 
   6  -2  12 22.2839  2.0847  10 
   6  -2  12 24.2129  2.2134  14 
   6   2  12 20.2080  2.1602  10 
   6   2  12 20.8184  2.1255  14 
   6   2  12 24.6838  2.5750   3 
   7  -3 -12 5.21916 1.20889   1 
   7   3 -12 4.49328 0.86339   3 
   7   3 -12 5.36289 0.56591   6 
   6  -3 -12 13.9414  1.2067   6 
   6  -3 -12 14.6429  2.3882   1 
   6   3 -12 13.4312  1.1082   6 
   6   3 -12 14.1058  1.7571   3 
   6   3 -12 17.4759  1.7895  11 
   5  -3 -12 13.6683  1.2316   6 
   5  -3 -12 14.0047  2.7129   1 
   5   3 -12 14.4014  1.8808   3 
   5   3 -12 12.3824  1.1208   6 
   5   3 -12 13.2283  2.0319  13 
   5   3 -12 16.0367  1.7309  11 
   4  -3 -12 113.123   8.088   1 
   4  -3 -12 122.888   4.958   6 
   4   3 -12 128.493   7.424  13 
   4   3 -12 120.182   6.559   3 
   4   3 -12 127.295   6.071  11 
   4   3 -12 121.950   4.881   6 
   3  -3 -12 3.58861 1.32083  12 
   3  -3 -12 3.89062 0.73295   6 
   3   3 -12 5.42473 0.94709   4 
  -3   3  12 4.14122 1.71328  13 
   2  -3 -12 24.5889  3.0301  12 
  -2   3  12 23.5973  2.9419   2 
  -2   3  12 27.2254  3.2827  13 
   1  -3 -12 182.868  11.835  12 
  -1   3  12 191.053  10.888   2 
  -1   3  12 186.443  10.826  13 
   0  -3 -12 144.110   9.288  12 
   0  -3 -12 137.640   7.150   5 
   0  -3  12 145.457   9.697   8 
   0   3  12 138.407   8.435   2 
   0   3  12 134.460   8.578  13 
  -1  -3 -12 113.395   7.723  12 
  -1  -3 -12 102.292   5.944   5 
   1   3  12 112.421   6.949   2 
   1   3  12 114.414   7.436  13 
  -2  -3 -12 64.3393  5.2181  12 
   2  -3  12 69.1421  3.7626   4 
  -2  -3 -12 55.0238  3.9258   5 
   2   3  12 67.0222  5.4009  13 
   3  -3  12 65.9731  4.2281  14 
   3   3  12 65.4016  5.6833   3 
   3   3  12 58.0127  4.3713  10 
   3   3  12 63.0517  4.0030   4 
   3   3  12 56.1208  5.2527  13 
   4  -3  12 262.555  12.071  14 
   4   3  12 257.850  13.264   3 
   4   3  12 239.013  14.640  13 
   4   3  12 240.791  11.961  10 
   5  -3  12 74.8942  4.5777  14 
   5   3  12 72.8307  4.6773  10 
   5   3  12 77.0079  5.2662   3 
   5   3  12 75.1527  5.6942  13 
   5   3  12 77.7880  4.6295  14 
   6  -3  12 3.66465 0.91569  14 
   6   3  12 3.83793 0.96346  14 
   6   3  12 3.60447 1.01412  10 
   6   3  12 4.60565 1.19613   3 
   7  -4 -12 12.4429  1.5331   1 
   7   4 -12 11.3981  1.1687   3 
   6  -4 -12 39.9496  3.6191   1 
   6   4 -12 39.9473  1.9519   6 
   6   4 -12 40.1271  2.5392  11 
   6   4 -12 43.9958  2.8300   3 
   5  -4 -12 2.93529 1.57414   1 
   5   4 -12 4.64219 0.73166   6 
   5   4 -12 4.16088 0.98303  11 
   5   4 -12 4.36019 1.15602   3 
   5   4 -12 4.79444 1.24790  13 
   4  -4 -12 94.4712  7.2037   1 
   4   4 -12 110.878   5.351  11 
   4   4 -12 110.133   5.448   7 
   4   4 -12 99.3569  6.3657  13 
   4   4 -12 102.072   5.774   3 
   3  -4 -12 151.066  10.332   1 
   3   4 -12 178.652   8.010  11 
   3   4 -12 189.413   8.246   4 
   3   4 -12 162.628   8.605   3 
   2  -4 -12 30.9756  3.1767  12 
   1  -4 -12 324.713  19.737  12 
  -1   4  12 323.753  17.658  13 
   0  -4 -12 21.3497  2.8386  12 
   0  -4 -12 32.5459  2.9355   5 
   0   4  12 32.2621  3.7274  13 
   1  -4  12 116.965   5.616   4 
  -1  -4 -12 85.3134  7.1161  12 
   1   4  12 104.024   7.295  13 
   2  -4  12 114.956   5.641   4 
   2  -4  12 114.941   6.160  14 
   2   4  12 101.156   6.606   4 
   2   4  12 107.478   7.857  13 
   3  -4  12 466.709  20.076  14 
   3   4  12 428.537  21.490   3 
   3   4  12 434.716  24.401  13 
   3   4  12 453.032  20.333   4 
   4  -4  12 6.56741 1.42766  14 
   4   4  12 9.53775 2.09327   3 
   4   4  12 8.74893 2.16956  13 
   5  -4  12 2.39854 0.93940  14 
   5   4  12 2.38779 1.29697  13 
   5   4  12 3.70736 1.30987   3 
   5   4  12 2.37952 1.08709  10 
   6  -4  12 26.5997  1.8823  14 
   6   4  12 27.7112  2.1746   3 
   6  -5 -12 2.69582 1.13474   1 
   6   5 -12 3.18073 0.79134   3 
   6   5 -12 3.76804 0.75317  11 
   6   5 -12 3.02164 0.51003   6 
   5  -5 -12 91.6741  6.6174   1 
   5   5 -12 98.1213  4.8957  11 
   5   5 -12 100.798   5.341   3 
   4  -5 -12 59.7757  5.1365   1 
   4   5 -12 58.2388  3.8132   3 
   4   5 -12 62.9323  3.5369  11 
   4   5 -12 61.6730  3.5249   7 
   3  -5 -12 61.5378  5.5987   1 
   3   5 -12 79.0940  4.1310   4 
   3   5 -12 81.4259  4.2096  11 
   3   5 -12 73.6098  4.4593   3 
   2   5 -12 58.9253  3.4535  11 
   2   5 -12 58.7208  3.7101   4 
   1   5 -12 68.3840  4.6410   1 
   0  -5  12 33.4416  3.0435   4 
   0  -5  12 37.9423  3.3350  14 
   0   5 -12 35.7322  3.0661   1 
   0   5  12 37.9369  3.3862   7 
   0   5  12 33.1913  4.0582  13 
   1  -5  12 15.6798  2.1109  14 
   1  -5  12 16.9092  1.8874   4 
   1   5  12 20.1588  3.2967  13 
   2  -5  12 29.4574  2.0660   4 
   2  -5  12 32.5688  3.0283  14 
   2   5  12 21.9277  2.9698   4 
   2   5  12 33.7428  4.2086  13 
   3  -5  12 56.4897  3.7978  14 
   3   5  12 44.7123  5.1360  13 
   3   5  12 58.5208  3.7251   4 
   4  -5  12 0.61129 0.75491  14 
   4   5  12 0.38037 1.15349   3 
   4   5  12 0.45242 1.12662  13 
   5  -5  12 2.95293 0.85927  14 
   5   5  12 2.90134 1.13023  13 
   5   5  12 3.78889 1.20189   3 
   6  -6 -12 1.46206 0.76915   1 
   6   6 -12 1.02986 0.47289  11 
   5  -6 -12 52.5120  4.0633   1 
   5   6 -12 50.1944  2.8555  11 
   5   6 -12 52.0426  3.0804   3 
   4  -6 -12 6.40484 1.80929   1 
   4   6 -12 8.48445 1.31370   3 
   4   6 -12 9.87672 1.27143  11 
   3  -6 -12 1.96645 1.51124   1 
   3   6 -12 3.25299 0.92857  11 
   3   6 -12 4.77754 0.91268   4 
   2   6 -12 299.734  13.231  11 
   2   6 -12 310.379  14.096   4 
  -1   6  12 434.786  20.139   7 
   0  -6  12 133.369   7.185   4 
   0  -6  12 133.806   7.312  14 
   0   6 -12 148.501   7.991   1 
   0   6  12 134.278   7.510   7 
   1  -6  12 54.2278  3.4293   4 
   1  -6  12 56.3661  3.8585  14 
  -1   6 -12 54.0452  3.9464   1 
   2  -6  12 78.9058  4.6483  14 
   2   6  12 76.0936  5.1644   4 
   2   6  12 63.2920  5.8946  13 
   3  -6  12 23.5068  2.3719  14 
  -3  -6 -12 21.9832  2.7318   9 
   3   6  12 20.4148  3.1361  13 
   3   6  12 26.7072  2.1418   4 
   4  -6  12 27.3714  2.1551  14 
  -4  -6 -12 26.2121  2.6313   9 
   4   6  12 25.2013  3.1396  13 
  -4   6 -12 26.2081  2.1403   1 
  -5  -6 -12 9.78080 1.32951   9 
   5  -7 -12 5.31575 1.13910   1 
   5   7 -12 7.06775 0.83150  11 
   4  -7 -12 27.3951  2.8080   1 
   4   7 -12 27.7227  1.8664  11 
   3   7 -12 76.3501  4.2333  11 
  -3   7  12 89.5255  5.2051   7 
   3   7 -12 87.1525  4.2441   4 
   2   7 -12 34.7997  2.3610  11 
  -2   7  12 35.4191  3.3813   7 
   2   7 -12 32.6762  2.4657   4 
  -1  -7  12 20.5864  2.2921   4 
  -1   7  12 22.1738  2.5837   7 
   1   7 -12 21.6563  1.9600  11 
   0  -7  12 294.378  13.643   4 
   0  -7  12 289.980  13.624  14 
   0   7 -12 291.104  15.016   1 
   0   7  12 296.424  14.011   7 
   1  -7  12 35.7772  2.2530   4 
   1  -7  12 24.3747  2.5709  14 
   1   7  12 29.8647  2.8767   7 
  -1   7 -12 30.2656  2.7014   1 
   1   7  12 30.4079  3.5818   4 
   2  -7  12 37.4031  2.8422  14 
  -2   7 -12 40.6839  2.9995   1 
   2   7  12 34.0356  3.2306   4 
   3  -7  12 8.71541 1.37634  14 
  -3   7 -12 10.9182  1.4391   1 
   4  -7  12 29.0987  1.9171  14 
  -4  -7 -12 24.4707  2.0327   9 
  -4   7 -12 24.4735  1.8932   1 
   4   8 -12 5.35960 0.71656  11 
  -3   8  12 16.0008  1.7530   7 
   3   8 -12 18.9980  1.3958  11 
   2   8 -12 6.87276 0.95253   4 
   2   8 -12 9.17156 1.09031  11 
  -2   8  12 10.9568  1.6292   7 
  -1  -8  12 36.5800  2.7612  14 
  -1  -8  12 35.2760  2.5581   4 
  -1   8  12 38.6935  2.9233   7 
   1   8 -12 35.3074  2.2080  11 
   1   8 -12 36.6040  2.5137   4 
   0  -8  12 74.0372  3.9180   4 
   0  -8  12 70.1697  4.1673  14 
   0   8  12 68.8533  4.3319   7 
   1  -8  12 148.455   7.279  14 
   1   8  12 152.420   7.432   7 
   1   8  12 141.403   7.906   4 
  -1   8 -12 149.356   7.964   1 
   2  -8  12 8.37512 1.22254  14 
  -2   8 -12 7.03847 1.16815   1 
   2   8  12 8.91848 1.27616   4 
  -3   8 -12 0.46937 0.52615   1 
  -2  -9  12 12.8246  1.2782  14 
  -1  -9  12 19.5206  1.3891   4 
  -1  -9  12 17.0489  1.5845  14 
   0  -9  12 21.6187  1.6582  14 
   0   9  12 18.7410  1.7003   7 
   7   0 -13 3.23344 0.47674   6 
   6   0 -13 10.1423  0.9428   6 
   5   0 -13 310.355  13.237  11 
   5   0 -13 304.067  10.653   6 
   5   0 -13 259.359  15.732   1 
   4   0 -13 1.15666 1.39165   1 
   4   0 -13 4.10871 1.06055  11 
   4   0 -13 2.76892 1.00115   3 
   4   0 -13 2.03663 0.54259   6 
   3   0 -13 43.6461  4.2063  12 
  -2   0  13 307.641  16.114   2 
   2   0 -13 313.359  18.626  12 
  -2   0  13 285.426  18.842   8 
  -1   0  13 5.08162 1.68166   8 
   1   0 -13 12.3333  1.7974  12 
   0   0  13 4.59105 1.47100   8 
  -2   0 -13 49.5094  2.9961   5 
   2   0  13 45.6794  4.1319  13 
   3   0  13 8.51251 1.21251   4 
   3   0  13 8.57309 1.72510  14 
   4   0  13 26.7657  3.4415   3 
   4   0  13 29.8114  2.9589  14 
   4   0  13 31.3577  3.3483  10 
   5   0  13 4.65874 1.52647   3 
   5   0  13 2.04716 1.08174  14 
   5   0  13 3.46515 1.26175  10 
   6   0  13 73.3140  4.1801   3 
   6   0  13 57.7312  3.7124  10 
   6   0  13 64.3485  3.8034  14 
   7  -1 -13 4.02973 0.52899   6 
   7   1 -13 4.24921 0.52184   6 
   6  -1 -13 23.2468  3.0752   1 
   6  -1 -13 28.8299  1.5922   6 
   6   1 -13 30.0689  2.3896   3 
   6   1 -13 28.8828  1.5914   6 
   6   1 -13 31.1038  2.6947  11 
   5  -1 -13 47.6419  2.2116   6 
   5  -1 -13 37.7855  4.2551   1 
   5   1 -13 44.8939  3.0684  11 
   5   1 -13 40.0383  3.1087   3 
   5   1 -13 44.0934  2.1799   6 
   4  -1 -13 50.9242  3.3184  11 
   4  -1 -13 49.1008  2.3017   6 
   4  -1 -13 41.6208  4.5270   1 
   4   1 -13 48.4217  3.2951   3 
   4   1 -13 47.1077  4.2331   1 
   4   1 -13 47.2645  3.0822  11 
   4   1 -13 48.6137  2.3028   6 
   3  -1 -13 12.1988  2.2295  12 
   3   1 -13 14.8004  2.6345  12 
   2  -1 -13 25.7841  2.8148  12 
  -2   1  13 27.0794  3.3825  13 
  -2   1  13 27.2441  3.0153   2 
  -2   1  13 31.8007  3.7971   8 
   2   1 -13 27.8378  3.4119  12 
  -1  -1  13 37.3237  4.0700   8 
   1  -1 -13 43.5045  3.5870  12 
  -1   1  13 42.5325  4.0053   8 
  -1   1  13 42.3952  3.3667   2 
   0  -1  13 107.424   7.777   8 
   0  -1 -13 100.350   7.114  12 
   0   1  13 117.789   7.848   8 
   1   1  13 131.287   8.126  13 
  -2  -1 -13 70.2128  4.0758   5 
   2   1  13 71.0744  5.4191  13 
   3  -1  13 13.0508  1.9098  14 
   3  -1  13 7.39626 1.90725   3 
   3   1  13 11.5949  2.3817  13 
   3   1  13 12.2481  1.5415   4 
   3   1  13 12.9116  2.3730   3 
   4  -1  13 23.7839  2.6734  14 
   4  -1  13 23.7861  3.0833   3 
   4  -1  13 26.8503  3.0989  10 
   4   1  13 31.8371  3.3817  10 
   4   1  13 25.5177  2.8263  14 
   4   1  13 20.9950  3.1564   3 
   4   1  13 27.3612  3.6576  13 
   5  -1  13 3.81039 1.20817  14 
   5  -1  13 2.49661 1.37439   3 
   5  -1  13 4.81069 1.34604  10 
   5   1  13 4.32706 1.21530  14 
   5   1  13 3.20758 1.24086  10 
   5   1  13 7.36947 1.71125   3 
   6  -1  13 5.98185 1.09842  14 
   6  -1  13 5.83903 1.16439  10 
   6   1  13 6.11858 1.14393  10 
   6   1  13 5.77778 1.32303   3 
   6   1  13 5.34638 1.08494  14 
   7  -2 -13 14.4815  0.9469   6 
   7   2 -13 16.4949  1.5055   3 
   7   2 -13 16.2414  0.9294   6 
   6  -2 -13 35.7372  1.8943   6 
   6  -2 -13 41.3532  3.6870   1 
   6   2 -13 35.3028  2.6037  11 
   6   2 -13 40.1766  2.8113   3 
   6   2 -13 36.4325  1.8645   6 
   5  -2 -13 0.09885 1.25506   1 
   5  -2 -13 0.82689 0.50577   6 
   5   2 -13 0.82005 0.84385   3 
   5   2 -13 1.30086 0.48347   6 
   5   2 -13 0.21105 0.66539  11 
   4  -2 -13 43.5566  2.2887   6 
   4  -2 -13 43.9719  4.6648   1 
   4   2 -13 49.1866  3.0459  11 
   4   2 -13 48.7740  3.3381   3 
   4   2 -13 50.2558  2.3250   6 
   3  -2 -13 1.14202 1.03772  12 
   3   2 -13 0.80939 0.72181   4 
  -3   2  13 1.69328 1.31281  13 
   2  -2 -13 67.7827  5.3673  12 
  -2   2  13 71.3422  5.0858   2 
  -2   2  13 69.9257  5.3948  13 
   1  -2 -13 133.025   9.012  12 
  -1   2  13 130.341   8.347  13 
  -1   2  13 137.503   8.293   2 
  -1   2  13 146.282   9.378   8 
   0  -2 -13 289.181  17.518  12 
   0   2  13 295.066  15.858  13 
   0   2  13 272.631  15.474   2 
   0   2  13 302.621  17.888   8 
  -1  -2 -13 270.263  13.203   5 
  -1  -2 -13 302.126  17.486  12 
   1   2  13 289.161  15.935  13 
   2  -2  13 45.1936  3.0300   4 
  -2  -2 -13 41.7818  3.0397   5 
   2   2  13 48.1321  4.3667  13 
   2   2  13 46.5667  3.9268   4 
   3  -2  13 102.883   5.927  14 
   3   2  13 101.840   7.406  13 
   3   2  13 106.617   6.811   3 
   3   2  13 110.033   6.245  10 
   3   2  13 100.604   5.582   4 
   4  -2  13 31.2187  3.0463  14 
   4   2  13 23.9600  3.2234   3 
   4   2  13 24.6758  2.6853  14 
   4   2  13 22.9170  2.8679  10 
   4   2  13 23.9322  3.4970  13 
   5  -2  13 80.3998  4.6864  14 
   5  -2  13 73.9662  4.6025  10 
   5   2  13 81.3402  5.3534   3 
   5   2  13 75.5565  4.7105  10 
   5   2  13 71.2408  4.5303  14 
   5   2  13 76.5690  5.6314  13 
   6  -2  13 8.48101 1.24687  14 
   6   2  13 8.86281 1.47367   3 
   6   2  13 8.08645 1.25632  10 
   6   2  13 10.3765  1.3443  14 
   7  -3 -13 4.12935 1.05449   1 
   7   3 -13 3.30442 0.73977   3 
   7   3 -13 4.47667 0.48863   6 
   6  -3 -13 12.7860  1.1259   6 
   6  -3 -13 9.11976 1.90842   1 
   6   3 -13 11.4170  0.9721   6 
   6   3 -13 9.02599 1.28136  11 
   6   3 -13 12.0934  1.5503   3 
   5  -3 -13 33.9476  4.0937   1 
   5  -3 -13 40.2891  2.1498   6 
   5   3 -13 39.2658  2.7119  11 
   5   3 -13 43.2872  3.0480   3 
   5   3 -13 42.0483  2.0745   6 
   4  -3 -13 1.31184 1.45436   1 
   4  -3 -13 0.44066 0.51099   6 
   4   3 -13 0.85435 0.89023   3 
   4   3 -13 0.08410 0.45989   6 
   4   3 -13 0.53788 0.68620  11 
   3  -3 -13 144.404   5.526   6 
   3  -3 -13 130.991   8.762   1 
   3   3 -13 142.126   6.715   4 
   3   3 -13 137.715   6.486  11 
   3   3 -13 131.490   7.069   3 
  -3   3  13 126.773   8.634  13 
   2  -3 -13 135.095   9.452  12 
  -2   3  13 146.069   8.795  13 
   1  -3 -13 102.059   7.369  12 
  -1   3  13 109.633   6.999  13 
   0  -3 -13 115.761   8.224  12 
   0   3  13 122.568   7.878  13 
   0   3  13 126.766   7.673   2 
  -1  -3 -13 258.115  13.034   5 
  -1  -3 -13 282.209  17.133  12 
   1   3  13 295.161  15.847  13 
   2  -3  13 10.4867  1.8058  14 
   2  -3  13 13.2822  1.5624   4 
  -2   3 -13 12.2777  1.8270   1 
   2   3  13 9.43873 2.17507   3 
   2   3  13 15.8685  2.2745   4 
   2   3  13 13.5632  2.7488  13 
   3  -3  13 42.1566  3.6003  14 
   3   3  13 38.0786  4.1219   3 
   3   3  13 39.3854  2.9958   4 
  -3   3 -13 40.3459  3.1296   1 
   3   3  13 39.7151  4.5205  13 
   4  -3  13 2.18201 1.08036  14 
   4   3  13 3.88624 1.42651  10 
   4   3  13 4.60046 1.71585  13 
   4   3  13 1.57330 1.40963   3 
   5  -3  13 107.343   5.714  14 
   5  -3  13 103.414   5.585  10 
   5   3  13 97.4841  5.6686  10 
   5   3  13 105.930   5.644  14 
   5   3  13 111.895   6.492   3 
   5   3  13 109.573   7.094  13 
   6  -3  13 18.8416  1.7040  14 
   6   3  13 23.7122  2.1337   3 
   6  -4 -13 21.3076  2.6679   1 
   6   4 -13 21.5920  1.2711   6 
   6   4 -13 23.7094  1.9148   3 
   6   4 -13 22.3356  1.7164  11 
   5  -4 -13 1.24982 1.27953   1 
   5   4 -13 1.71429 0.84814   3 
   5   4 -13 1.68947 0.53848   6 
   5   4 -13 1.41175 0.72188  11 
   4  -4 -13 87.0121  6.6336   1 
   4   4 -13 93.9140  5.2028   3 
   4   4 -13 89.1527  4.7251  11 
   3  -4 -13 5.56355 1.91429   1 
   3   4 -13 12.0758  1.3676   4 
   3   4 -13 8.10197 1.47345   3 
   3   4 -13 8.15772 1.26348  11 
   2  -4 -13 44.1925  4.6769   1 
   2   4 -13 46.5203  3.0845   4 
   2   4 -13 45.0919  3.1850   3 
   2   4 -13 47.4923  3.6836   1 
  -1   4  13 618.369  32.040  13 
   0   4 -13 59.5364  4.0470   1 
   0   4  13 51.9660  4.6687  13 
   1  -4  13 300.310  14.156   4 
   1  -4  13 313.544  14.097  14 
   1   4  13 281.336  17.170  13 
  -1   4 -13 321.778  15.810   1 
   2  -4  13 398.687  17.835  14 
   2  -4  13 387.226  17.561   4 
   2   4  13 411.041  21.971  13 
  -2   4 -13 412.263  19.923   1 
   2   4  13 362.005  18.645   4 
   3  -4  13 4.05030 1.24608  14 
   3   4  13 4.30952 1.78215  13 
  -3   4 -13 4.10343 1.12443   1 
   3   4  13 3.88450 1.67448   3 
   3   4  13 4.73354 1.25814   4 
   4  -4  13 16.5060  2.0730  14 
   4   4  13 19.4431  3.1088  13 
  -4   4 -13 18.7234  1.9325   1 
   4   4  13 21.0226  2.8826   3 
   5  -4  13 32.0503  2.3541  14 
   5   4  13 27.7195  2.8386   3 
   5   4  13 27.7835  3.1735  13 
   5   4  13 31.5671  2.6173  10 
   6  -5 -13 2.07172 0.98228   1 
   6   5 -13 3.26290 0.66965  11 
   6   5 -13 1.80702 0.62898   3 
   5  -5 -13 10.1156  1.9922   1 
   5   5 -13 9.07300 1.28450   3 
   5   5 -13 8.64845 1.16517  11 
   4  -5 -13 135.526   8.891   1 
   4   5 -13 140.689   6.665  11 
   4   5 -13 143.050   7.222   3 
   3  -5 -13 44.8613  4.6838   1 
   3   5 -13 41.5925  3.0818   3 
   3   5 -13 45.1184  2.8582  11 
   3   5 -13 46.8414  2.8311   4 
   2   5 -13 142.428   6.839  11 
   2   5 -13 149.355   7.341   4 
   1   5 -13 159.587   8.975   1 
   0  -5  13 326.677  15.103   4 
   0  -5  13 325.708  14.887  14 
   0   5  13 293.749  17.961  13 
   0   5 -13 340.619  16.690   1 
   1  -5  13 17.9594  1.9392   4 
   1  -5  13 17.7881  2.2471  14 
  -1   5 -13 20.4641  2.4066   1 
   1   5  13 15.3536  2.9444  13 
   2  -5  13 232.272  11.037  14 
   2  -5  13 223.362  10.289   4 
  -2   5 -13 246.224  12.201   1 
   2   5  13 213.016  13.640  13 
   2   5  13 220.748  11.690   4 
   3  -5  13 247.822  11.681  14 
   3   5  13 223.977  14.348  13 
  -3   5 -13 255.804  12.827   1 
   3   5  13 248.166  11.548   4 
   4  -5  13 30.8675  2.4066  14 
   4   5  13 26.5907  3.3407  13 
  -4   5 -13 29.2589  2.2995   1 
   4   5  13 27.6065  2.8866   3 
   5  -5  13 10.0836  1.2326  14 
   5   5  13 11.5564  1.5011   3 
   5  -6 -13 26.1469  2.8307   1 
   5   6 -13 28.3298  1.8323  11 
   5   6 -13 25.7616  1.8989   3 
   4  -6 -13 34.9396  3.7427   1 
   4   6 -13 44.9140  2.5936  11 
   4   6 -13 39.6412  2.6896   3 
   3  -6 -13 151.040  10.391   1 
   3   6 -13 188.043   8.380  11 
   3   6 -13 203.111   8.644   4 
   2   6 -13 91.9996  4.9458   4 
   2   6 -13 85.3842  4.6076  11 
  -2   6  13 97.8171  5.7409   7 
   1   6 -13 12.6321  1.8881   1 
  -1   6  13 11.8434  1.9843   7 
   0  -6  13 73.4551  4.5528  14 
   0  -6  13 63.5853  4.2355   4 
   0   6 -13 75.0949  4.8286   1 
   0   6  13 75.5100  4.7551   7 
   1  -6  13 28.8931  2.8109  14 
   1  -6  13 31.1088  2.3507   4 
  -1   6 -13 32.2298  2.8539   1 
   1   6  13 26.7460  3.7372  13 
   2  -6  13 21.7801  2.3730  14 
  -2   6 -13 15.0457  1.9832   1 
   2   6  13 20.6168  2.5859   4 
   2   6  13 17.0481  3.0416  13 
   3  -6  13 21.0578  2.1817  14 
   3   6  13 18.7932  1.5865   4 
  -3   6 -13 18.3816  2.0406   1 
   3   6  13 14.4272  2.6001  13 
  -4  -6 -13 15.5337  1.8114   9 
   4  -6  13 16.6979  1.6935  14 
  -4   6 -13 14.1947  1.5052   1 
   4   6  13 11.4886  2.0337  13 
   4  -7 -13 6.68709 1.35416   1 
  -4   7  13 8.28776 1.29341   7 
   4   7 -13 7.85384 0.98277  11 
   3   7 -13 24.0799  1.7453  11 
  -3   7  13 23.2769  2.4534   7 
   3   7 -13 21.5745  1.5440   4 
   2   7 -13 96.8517  4.8666  11 
  -2   7  13 104.344   5.846   7 
   2   7 -13 101.584   5.178   4 
  -1  -7  13 108.090   5.851  14 
  -1  -7  13 101.369   5.722   4 
  -1   7  13 107.714   6.043   7 
   0  -7  13 0.56943 0.78457   4 
   0  -7  13 0.33657 0.85374  14 
   0   7 -13 0.17845 0.84012   1 
   0   7  13 1.22065 1.03654   7 
   1  -7  13 71.0360  3.7200   4 
   1  -7  13 73.1893  4.3736  14 
  -1   7 -13 73.9823  4.6370   1 
   1   7  13 69.3899  5.0069   4 
   2  -7  13 43.7729  3.0418  14 
  -2   7 -13 45.2163  3.2279   1 
   2   7  13 46.8026  3.3293   4 
   3  -7  13 1.94493 0.79963  14 
  -3   7 -13 2.28329 0.76147   1 
  -3  -8  13 4.07959 0.86458  14 
  -3   8  13 2.31655 0.73366   7 
   3   8 -13 2.41431 0.58868  11 
  -2  -8  13 37.7638  2.4851   4 
  -2  -8  13 36.5346  2.4824  14 
   2   8 -13 33.0846  1.9998  11 
  -2   8  13 32.6730  2.5108   7 
   2   8 -13 33.9346  2.0755   4 
  -1  -8  13 9.90377 1.36476  14 
  -1  -8  13 10.6500  1.3152   4 
  -1   8  13 8.72479 1.41514   7 
   1   8 -13 5.74712 0.94264   4 
   0  -8  13 6.22698 0.91575   4 
   0  -8  13 3.79265 0.98381  14 
   0   8  13 4.44553 1.11010   7 
   1  -8  13 198.120   9.252  14 
   1   8  13 191.687   9.284   7 
  -1   8 -13 207.994  10.291   1 
   2  -8  13 48.4038  2.8694  14 
   2   8  13 49.3661  2.7170   4 
  -2   8 -13 48.7838  3.0981   1 
  -1  -9  13 3.90730 0.73891  14 
   7   0 -14 21.8763  1.1534   6 
   6   0 -14 136.793   5.268   6 
   5   0 -14 6.88314 1.97879   1 
   5   0 -14 5.37693 1.34044  11 
   5   0 -14 9.60737 0.96114   6 
   4   0 -14 0.72792 0.91559   3 
   4   0 -14 1.29781 0.84973  11 
   4   0 -14 -0.3993  1.1873   1 
   4   0 -14 0.09425 0.43780   6 
   3   0 -14 107.785   5.553   4 
   3   0 -14 101.432   7.957  12 
   3   0 -14 110.422   4.338   6 
   2   0 -14 40.4367  3.9346  12 
  -2   0  14 46.7221  4.6147  13 
  -1   0  14 1.20811 1.15674  13 
   0   0  14 4.08767 1.40672  13 
   1   0  14 26.7196  3.2218  13 
   2   0  14 2.14721 1.10486   4 
   2   0  14 3.23640 1.50641  13 
   3   0  14 198.135  11.144   3 
   3   0  14 209.215   9.640   4 
   3   0  14 220.501  10.340  14 
   4   0  14 16.7031  2.2936  10 
   4   0  14 16.7072  2.6027   3 
   4   0  14 14.2546  2.0650  14 
   5   0  14 27.4777  2.7189  10 
   5   0  14 27.5189  2.6670  14 
   5   0  14 26.2124  2.9559   3 
   6   0  14 1.82764 0.72231  14 
   6   0  14 1.46889 0.87839   3 
   6   0  14 1.39120 0.72957  10 
   7  -1 -14 10.7049  0.8114   6 
   7   1 -14 10.2324  0.7727   6 
   6  -1 -14 8.27529 0.87749   6 
   6  -1 -14 7.58303 1.83528   1 
   6   1 -14 8.06652 1.27530   3 
   6   1 -14 6.12503 1.19572  11 
   6   1 -14 7.83891 0.82368   6 
   5  -1 -14 44.9015  4.6172   1 
   5  -1 -14 49.3490  2.4083   6 
   5   1 -14 46.8335  3.2406  11 
   5   1 -14 53.6972  3.4458   3 
   5   1 -14 51.6391  2.3869   6 
   4  -1 -14 26.6234  1.6812   6 
   4  -1 -14 30.2386  3.7679   1 
   4   1 -14 31.9354  2.5637   3 
   4   1 -14 32.9392  1.7403   6 
   4   1 -14 30.7411  2.3640  11 
   4   1 -14 29.8705  3.5157   1 
   3  -1 -14 58.2141  3.5364   4 
   3  -1 -14 59.8203  2.7497   6 
   3   1 -14 61.8283  3.4823  11 
   3   1 -14 61.3115  3.5742   4 
   3   1 -14 59.9278  5.4351  12 
   2  -1 -14 20.1647  2.8330  12 
  -2   1  14 20.7797  2.6460   2 
  -2   1  14 18.8200  2.7790  13 
  -1  -1  14 178.212  10.884  13 
   1  -1 -14 190.880  11.922  12 
  -1   1  14 189.401  11.007  13 
   0  -1  14 48.2064  3.8612  13 
   0   1  14 38.6582  3.7159  13 
   1   1  14 80.0365  5.7799  13 
   2  -1  14 28.9525  2.6082   4 
   2  -1  14 23.9156  2.8836   3 
   2   1  14 29.1776  2.8865   4 
   2   1  14 27.5888  3.3136   3 
   2   1  14 29.2871  3.5501  13 
   3  -1  14 56.7806  3.8273  14 
   3  -1  14 52.3906  4.6601   3 
   3   1  14 50.7324  4.8466  13 
   3   1  14 58.2332  4.6082   3 
   3   1  14 51.4083  3.2839   4 
   4  -1  14 23.4849  2.7192  10 
   4  -1  14 19.6829  2.3473  14 
   4  -1  14 25.3903  3.0611   3 
   4   1  14 28.1704  2.7222  14 
   4   1  14 30.9827  3.5503   3 
   4   1  14 19.6255  3.0459  13 
   4   1  14 18.0869  2.5465  10 
   5  -1  14 9.85841 1.56219  14 
   5  -1  14 12.9216  2.0782   3 
   5  -1  14 11.5200  1.7712  10 
   5   1  14 9.27306 1.51270  14 
   5   1  14 14.2576  2.2456   3 
   5   1  14 10.9335  1.7297  10 
   6  -1  14 59.4665  3.3470  14 
   6   1  14 56.3665  3.5725   3 
   6   1  14 59.9409  3.3372  14 
   6   1  14 59.6439  3.3491  10 
   7   2 -14 3.98980 0.47907   6 
   7   2 -14 4.95894 0.82149   3 
   6  -2 -14 29.4003  1.6039   6 
   6  -2 -14 26.7757  3.1831   1 
   6   2 -14 31.2941  2.3243   3 
   6   2 -14 28.6501  2.4067  11 
   6   2 -14 26.2801  1.5052   6 
   5  -2 -14 120.447   4.720   6 
   5  -2 -14 104.352   7.604   1 
   5   2 -14 119.142   6.266   3 
  -5   2  14 112.382   7.827  13 
   5   2 -14 112.773   5.830  11 
   5   2 -14 118.559   4.633   6 
   4  -2 -14 5.79591 0.84483   6 
   4  -2 -14 7.40757 1.99608   1 
   4   2 -14 6.83725 0.82928   6 
  -4   2  14 4.72289 1.80433  13 
   4   2 -14 6.07785 1.15586  11 
   4   2 -14 6.88171 1.39811   3 
   3  -2 -14 42.0052  2.2019   6 
   3  -2 -14 40.6869  4.4755   1 
  -3   2  14 41.1039  4.4276  13 
   3   2 -14 40.3138  2.6851  11 
   3   2 -14 45.1386  2.7874   4 
   3   2 -14 42.8300  3.0563   3 
   3   2 -14 41.2891  4.0432   1 
   2  -2 -14 148.706  10.337  12 
  -2   2  14 162.876   9.695  13 
   1  -2 -14 23.1514  2.9432  12 
  -1   2  14 28.0126  3.2872  13 
  -1   2  14 23.9536  2.8111   2 
   0  -2 -14 276.205  17.402  12 
   0   2  14 298.283  15.907  13 
   1   2  14 34.5027  3.8579  13 
   2  -2  14 65.4056  4.7357   3 
   2  -2  14 65.8363  4.2578  14 
   2  -2  14 73.2435  4.0840   4 
   2   2  14 62.8238  4.5089   4 
   2   2  14 62.8441  5.3197  13 
  -2   2 -14 73.6754  4.5441   1 
   2   2  14 63.0892  4.9543   3 
   3  -2  14 31.9790  3.5136   3 
   3  -2  14 38.7293  3.3516  14 
   3   2  14 32.9807  4.1656  13 
   3   2  14 30.8302  2.5332   4 
   3   2  14 30.9976  3.2505  10 
   3   2  14 31.3710  3.8072   3 
   4  -2  14 55.2822  3.9023  14 
   4   2  14 54.2533  4.0516  10 
   4   2  14 52.0244  4.8179  13 
   4   2  14 62.3691  4.7558   3 
   5  -2  14 80.5871  4.5794  10 
   5  -2  14 76.2817  4.5244  14 
   5   2  14 79.5381  5.1477   3 
   5   2  14 75.3799  4.3998  14 
   5   2  14 71.1926  5.3766  13 
   5   2  14 83.9679  4.7222  10 
   6  -2  14 6.49072 0.96575  14 
   6   2  14 6.28972 1.14364   3 
   7   3 -14 1.20357 0.51201   3 
   6  -3 -14 7.13232 1.64422   1 
   6   3 -14 8.08367 0.79125   6 
   6   3 -14 9.25380 1.27689   3 
   6   3 -14 8.11999 1.19611  11 
   5  -3 -14 13.3469  2.4700   1 
   5  -3 -14 11.4028  1.1537   6 
   5   3 -14 10.5062  1.0059   6 
   5   3 -14 10.5334  1.5087   3 
   5   3 -14 9.93318 1.40050  11 
   4  -3 -14 37.5485  2.1679   6 
   4  -3 -14 36.5956  4.2414   1 
   4   3 -14 38.7643  2.0517   6 
   4   3 -14 43.9930  3.0553   3 
   4   3 -14 43.2434  2.7599  11 
   3  -3 -14 11.2436  2.3791   1 
   3  -3 -14 11.8105  1.2096   6 
  -3   3  14 11.9261  2.3695  13 
   3   3 -14 13.5264  1.5125   4 
   3   3 -14 17.9956  2.4782   1 
   3   3 -14 12.7692  1.5455  11 
   3   3 -14 10.0173  1.5784   3 
   2  -3 -14 7.31957 1.96423   1 
   2   3 -14 8.75927 1.45203   3 
   2   3 -14 14.3715  2.1057   1 
   2   3 -14 11.0670  1.4966   4 
  -2   3  14 10.7443  2.1620  13 
   1  -3 -14 20.5217  2.6049   4 
   1  -3 -14 16.1203  2.4256  12 
  -1   3  14 21.6252  2.9256  13 
   0  -3 -14 347.378  21.913  12 
   0   3  14 384.919  19.951  13 
   1  -3  14 340.706  15.397  14 
   1  -3  14 343.946  15.688   4 
   1   3  14 327.736  18.810  13 
  -1   3 -14 343.062  17.342   1 
   2  -3  14 24.2735  2.5902  14 
   2  -3  14 26.3766  2.2367   4 
   2   3  14 20.3106  3.2542  13 
  -2   3 -14 22.3835  2.4348   1 
   2   3  14 27.6818  3.0658   4 
   2   3  14 19.3630  2.9111   3 
   3  -3  14 53.6486  3.7607  14 
   3   3  14 46.7089  4.6102   3 
   3   3  14 53.3458  4.9163  13 
   3   3  14 50.6887  3.3714   4 
  -3   3 -14 51.9362  3.6507   1 
   4  -3  14 63.2699  4.0557  14 
   4   3  14 57.8357  4.0348  10 
   4   3  14 62.1435  5.1204  13 
   5  -3  14 45.6693  2.9781  14 
   5  -3  14 43.8957  2.9739  10 
   5   3  14 41.5014  2.9587  10 
   5   3  14 43.4116  3.6855  13 
   5   3  14 43.3878  3.4110   3 
   6  -4 -14 6.11090 1.42258   1 
   6   4 -14 6.97567 0.97965  11 
   6   4 -14 7.03652 1.06647   3 
   6   4 -14 6.66326 0.67302   6 
   5  -4 -14 18.7137  2.7751   1 
   5   4 -14 21.8524  1.9520  11 
   5   4 -14 21.4785  2.1321   3 
   4  -4 -14 50.6331  4.7421   1 
   4   4 -14 56.9731  3.2938  11 
   4   4 -14 55.8552  3.6029   3 
   3  -4 -14 72.9050  6.0059   1 
   3   4 -14 80.1550  4.3379   4 
   3   4 -14 86.1003  4.3370  11 
   3   4 -14 79.5153  4.7274   3 
   2  -4 -14 178.249  12.026   1 
  -2  -4  14 184.865  10.941   3 
  -2   4  14 225.814  12.460  13 
   2   4 -14 227.437  10.223   4 
   2   4 -14 237.739  11.754   1 
   2   4 -14 219.178  10.434   3 
  -1  -4  14 139.293   7.288  14 
  -1  -4  14 128.835   7.847   3 
   1   4 -14 147.486   8.245   1 
  -1   4  14 153.565   9.160  13 
   0  -4  14 289.712  14.031   4 
   0  -4  14 294.282  13.694  14 
   0   4 -14 316.154  15.577   1 
   0   4  14 291.349  16.797  13 
   1  -4  14 466.978  20.671   4 
   1  -4  14 463.261  20.354  14 
  -1   4 -14 473.020  22.981   1 
   1   4  14 422.104  24.662  13 
   2  -4  14 31.4022  3.0362  14 
   2  -4  14 32.6137  2.2459   4 
   2   4  14 27.7431  3.8895  13 
   2   4  14 28.7866  3.1936   4 
  -2   4 -14 33.3520  2.8576   1 
   3  -4  14 3.28471 1.18172  14 
   3   4  14 5.55047 1.95974  13 
  -3   4 -14 3.49580 1.06316   1 
   3   4  14 3.99121 1.10072   4 
   3   4  14 3.43425 1.58943   3 
   4  -4  14 10.5264  1.6430  14 
   4   4  14 11.8025  2.1192   3 
   4   4  14 9.72779 2.13118  13 
   5  -4  14 3.66618 0.88635  14 
   5   4  14 4.62116 1.20324   3 
   5   4  14 3.92858 1.19701  13 
   6  -5 -14 -0.0353  0.6908   1 
   6   5 -14 0.35217 0.43723   3 
   6   5 -14 0.31442 0.41782  11 
   5  -5 -14 7.61240 1.68917   1 
   5   5 -14 7.01529 1.02681  11 
   5   5 -14 8.17878 1.19174   3 
   4  -5 -14 11.3120  2.2147   1 
   4   5 -14 9.23991 1.26545  11 
   4   5 -14 8.69287 1.31206   3 
   3  -5 -14 56.8881  5.1137   1 
   3   5 -14 64.3011  4.0508   3 
   3   5 -14 74.4584  3.7992   4 
   3   5 -14 69.0352  3.7333  11 
   2   5 -14 189.217   8.964   4 
   2   5 -14 180.088  10.154   1 
  -1  -5  14 50.7142  3.7566  14 
  -1   5  14 61.3399  4.1710   7 
   1   5 -14 62.1325  4.3226   1 
   0  -5  14 102.011   5.723   4 
   0  -5  14 105.880   5.760  14 
   0   5  14 93.2903  7.2101  13 
   0   5 -14 105.678   6.347   1 
   1  -5  14 6.98619 1.26688   4 
   1  -5  14 6.33355 1.37857  14 
  -1   5 -14 6.32164 1.36628   1 
   1   5  14 3.72197 1.77539  13 
   2  -5  14 155.600   7.681  14 
   2   5  14 136.958   8.038   4 
   2   5  14 133.315   9.529  13 
  -2   5 -14 153.977   8.278   1 
   3  -5  14 69.6973  4.1355  14 
   3   5  14 65.8471  3.5649   4 
   3   5  14 49.2537  4.9710  13 
  -3   5 -14 64.6457  4.1370   1 
   4  -5  14 17.5487  1.8542  14 
  -4   5 -14 17.1990  1.6788   1 
   4   5  14 13.2942  2.2826  13 
   5  -5  14 12.2011  1.2471  14 
   5  -6 -14 24.0622  2.5185   1 
  -5  -6  14 27.9429  2.3717   3 
   5   6 -14 24.2604  1.7413   3 
   5   6 -14 26.8085  1.6914  11 
   4  -6 -14 14.9219  2.2386   1 
  -4  -6  14 19.0689  2.2367   3 
   4   6 -14 17.3932  1.6498   3 
   4   6 -14 18.8697  1.6057  11 
   3  -6 -14 9.55868 1.96432   1 
   3   6 -14 12.5621  1.2546   4 
   3   6 -14 9.65215 1.25627  11 
   2   6 -14 27.3824  2.0865   4 
   2   6 -14 19.7681  1.8413  11 
  -2   6  14 24.1992  2.6898   7 
  -1  -6  14 12.2580  1.8137  14 
   1   6 -14 15.5831  2.0974   1 
  -1   6  14 16.9624  2.2102   7 
   0  -6  14 108.602   5.859   4 
   0  -6  14 106.286   5.931  14 
   0   6  14 105.350   6.037   7 
   0   6 -14 111.216   6.531   1 
   1  -6  14 8.27711 1.53171  14 
   1  -6  14 8.50111 1.22296   4 
   1   6  14 9.28004 2.29138  13 
  -1   6 -14 9.33159 1.59860   1 
   1   6  14 5.41971 1.84667   4 
   2  -6  14 38.5087  2.9970  14 
   2   6  14 35.4614  4.2561  13 
   2   6  14 42.1242  3.3287   4 
  -2   6 -14 46.8952  3.2558   1 
   3  -6  14 6.19820 1.18273  14 
   3   6  14 6.04933 1.63850  13 
  -3   6 -14 5.93103 1.11592   1 
   4  -6  14 7.54246 1.08646  14 
  -4   6 -14 6.63057 0.96425   1 
  -4   7  14 25.1747  1.9999   7 
   4   7 -14 24.9547  1.6193  11 
   3   7 -14 3.78695 0.75744  11 
   3   7 -14 3.84856 0.60534   4 
  -3   7  14 3.18072 0.97002   7 
  -2  -7  14 12.1897  1.5935  14 
   2   7 -14 9.90860 1.19785   4 
   2   7 -14 8.90356 1.09106  11 
  -2   7  14 11.2710  1.6448   7 
  -1  -7  14 15.8885  1.8188   4 
  -1  -7  14 20.8307  2.1707  14 
   1   7 -14 18.3946  1.8044   4 
  -1   7  14 19.8842  2.1509   7 
   0  -7  14 16.2142  1.9103  14 
   0  -7  14 15.0627  1.6442   4 
   0   7  14 19.4811  2.1384   7 
   0   7 -14 19.7714  2.1673   1 
   1  -7  14 134.527   6.851  14 
  -1   7 -14 145.182   7.593   1 
   1   7  14 124.679   7.442   4 
   2  -7  14 40.6895  2.7715  14 
   2   7  14 42.6351  2.8970   4 
  -2   7 -14 42.3528  2.9649   1 
   3  -7  14 25.2346  1.8917  14 
  -3   7 -14 26.7917  1.9967   1 
  -3  -8  14 18.2960  1.4310  14 
  -2  -8  14 8.85181 1.13846  14 
  -2  -8  14 7.72924 1.11309   4 
   2   8 -14 9.27063 0.92040   4 
  -2   8  14 8.99365 1.22850   7 
  -1  -8  14 3.11545 0.84255  14 
  -1  -8  14 2.17983 0.69691   4 
  -1   8  14 2.16958 0.82167   7 
   1   8 -14 2.61861 0.65827   4 
   0  -8  14 77.8500  3.7850   4 
   0  -8  14 76.0067  4.1971  14 
   0   8  14 82.0485  4.2714   7 
   1   8  14 19.3291  1.9883   4 
  -1   8 -14 24.4714  1.9387   1 
   2  -8  14 2.95070 0.71461  14 
  -2   8 -14 4.19450 0.80724   1 
   7   0 -15 1.05230 0.29781   6 
   6   0 -15 142.456   5.455   6 
   5   0 -15 141.563   5.371   6 
   5   0 -15 128.062   8.392   1 
   4   0 -15 13.1196  1.6844   3 
   4   0 -15 8.97423 2.31695   1 
   4   0 -15 10.7116  1.0394   6 
   4   0 -15 8.47064 1.43639  11 
   3   0 -15 266.464  14.570   1 
   3   0 -15 271.213  12.178   4 
  -3   0  15 239.562  13.073   3 
   3   0 -15 271.144  12.474   3 
   3   0 -15 263.189   9.693   6 
  -2   0  15 93.7373  6.9603  13 
   2   0 -15 109.588   5.659   4 
   2   0 -15 97.1225  7.3987  12 
  -1   0  15 286.999  15.899  13 
   0   0  15 14.9159  2.4788  13 
   1   0  15 7.53765 1.63628   4 
   1   0  15 9.15355 1.96207  13 
   2   0  15 86.0415  6.0330  13 
   2   0  15 79.5636  4.8110   4 
   2   0  15 71.5405  5.3281   3 
   3   0  15 319.505  15.298   3 
   3   0  15 285.845  13.824  14 
   4   0  15 41.4499  3.2651  14 
   4   0  15 48.3354  3.6628  10 
   4   0  15 51.9528  4.5997   3 
   5   0  15 0.96487 1.02480   3 
   5   0  15 -0.0208  0.7981  10 
   5   0  15 -0.2480  0.6788  14 
   7  -1 -15 8.23302 0.67411   6 
   7   1 -15 9.91040 0.71233   6 
   6  -1 -15 41.1958  1.9594   6 
   6  -1 -15 38.4159  3.4268   1 
   6   1 -15 39.5801  1.9080   6 
   6   1 -15 41.9044  2.6921   3 
  -6   1  15 32.6782  3.6765  13 
   5  -1 -15 1.04637 1.31457   1 
   5  -1 -15 0.18050 0.43199   6 
   5   1 -15 1.33693 0.84622  11 
   5   1 -15 1.47938 0.85411   3 
   5   1 -15 0.67712 1.24901   1 
   5   1 -15 0.31209 0.42812   6 
  -5   1  15 -1.0788  1.2308  13 
   4  -1 -15 30.6395  3.7164   1 
   4  -1 -15 33.4407  1.8345   6 
   4   1 -15 33.6218  3.8306   1 
   4   1 -15 31.5216  2.5845   3 
   4   1 -15 32.3034  1.7964   6 
   4   1 -15 32.7981  2.4518  11 
  -4   1  15 26.7634  3.6790  13 
   3  -1 -15 27.7250  1.7409   6 
   3  -1 -15 26.6019  3.5483   1 
   3   1 -15 29.7694  2.3293   4 
   3   1 -15 34.0393  3.7051   1 
   3   1 -15 27.2973  2.5247   3 
  -3   1  15 28.6696  3.7648  13 
   2  -1 -15 315.544  14.626   4 
   2  -1 -15 293.515  19.175  12 
  -2  -1  15 306.324  17.257  13 
   2   1 -15 319.690  14.419   4 
  -2   1  15 324.622  17.440  13 
  -1  -1  15 23.5128  3.1915  13 
   1  -1 -15 21.0960  2.7935  12 
  -1   1  15 29.2164  3.4174  13 
   0  -1  15 38.0346  3.8480  13 
   0   1  15 43.0992  3.7998  13 
   1  -1  15 107.505   6.675   3 
   1  -1  15 116.791   6.408   4 
   1   1  15 118.506   6.739   4 
   1   1  15 121.318   7.750  13 
   2  -1  15 16.3926  1.9422   4 
   2  -1  15 15.2292  2.4491   3 
   2   1  15 17.7651  2.6884   3 
   2   1  15 13.5109  2.5029  13 
   2   1  15 15.5742  2.0890   4 
   3  -1  15 99.8028  6.6312   3 
   3  -1  15 112.804   6.116  14 
   3   1  15 110.521   5.406   4 
   3   1  15 104.613   6.874   3 
   3   1  15 99.3749  6.2432  10 
   3   1  15 113.372   7.666  13 
   4  -1  15 24.4810  2.9551   3 
   4  -1  15 23.9503  2.5110  14 
   4  -1  15 19.7857  2.4646  10 
   4   1  15 18.5251  2.7705   3 
   4   1  15 22.5462  2.4050  14 
   4   1  15 25.6601  2.7842  10 
   5  -1  15 18.8674  2.0506  14 
   5  -1  15 23.0943  2.4983   3 
   5  -1  15 18.0143  2.0141  10 
   5   1  15 23.9639  2.6106   3 
   5   1  15 17.6873  2.0140  10 
   5   1  15 20.6273  2.0266  14 
   6  -2 -15 18.1116  2.4521   1 
   6  -2 -15 19.4383  1.2476   6 
   6   2 -15 19.2380  1.1791   6 
   6   2 -15 19.3102  1.8433  11 
   6   2 -15 20.6125  1.8947   3 
   5  -2 -15 51.6788  2.4060   6 
   5  -2 -15 41.8638  4.4059   1 
   5   2 -15 50.1634  3.0898  11 
  -5   2  15 37.9168  4.2939  13 
   5   2 -15 47.4169  3.2313   3 
   5   2 -15 49.1647  2.2951   6 
   4  -2 -15 2.97319 0.65971   6 
   4  -2 -15 4.67901 1.81375   1 
   4   2 -15 2.49191 0.88651  11 
   4   2 -15 2.21430 0.57932   6 
  -4   2  15 2.88185 1.50913  13 
   4   2 -15 2.93722 1.47147   1 
   4   2 -15 3.08394 1.01005   3 
   3  -2 -15 62.4703  5.3986   1 
   3  -2 -15 66.2636  3.1653   6 
   3   2 -15 74.6929  3.9963   4 
   3   2 -15 68.1957  3.8240  11 
   3   2 -15 72.6422  4.3012   3 
  -3   2  15 71.2633  5.6193  13 
   3   2 -15 70.7844  5.1824   1 
   2  -2 -15 25.2261  3.2546   1 
  -2  -2  15 20.8271  3.0203  13 
   2  -2 -15 26.5780  2.6408   4 
  -2  -2  15 20.9620  2.8537   3 
   2   2 -15 24.4485  2.8629   1 
  -2   2  15 30.3850  3.6138  13 
   2   2 -15 31.4030  2.4187   4 
   2   2 -15 24.0752  2.3594   3 
   1  -2 -15 134.825   7.859   4 
   1  -2 -15 146.377   9.887  12 
  -1   2  15 161.115   9.311  13 
   0  -2 -15 67.5661  5.3694  12 
   0   2  15 71.3558  5.4093  13 
   1  -2  15 12.9701  2.1442   3 
   1  -2  15 16.2820  2.0421   4 
  -1   2 -15 11.9547  1.9804   1 
   1   2  15 15.6626  2.4428   4 
   1   2  15 27.7143  3.4615  13 
   1   2  15 12.9920  2.3433   3 
   2  -2  15 197.549  10.681   3 
   2  -2  15 202.126   9.837   4 
   2  -2  15 202.899   9.967  14 
   2   2  15 204.590  10.478   4 
   2   2  15 206.021  12.424  13 
   2   2  15 206.289  11.123   3 
  -2   2 -15 213.501  10.991   1 
   3  -2  15 146.264   8.294   3 
   3  -2  15 150.161   7.635  14 
   3   2  15 147.347   7.804  10 
   3   2  15 140.788   7.108   4 
   3   2  15 151.655   9.595  13 
   3   2  15 143.991   8.677   3 
   4  -2  15 73.8611  4.6044  14 
   4  -2  15 74.6186  4.7662  10 
   4   2  15 78.4006  4.8288  10 
   4   2  15 81.6263  5.9075  13 
   4   2  15 77.6108  5.4505   3 
   5  -2  15 7.30799 1.32340  10 
   5  -2  15 11.6396  1.5161  14 
   5   2  15 9.31602 1.46964  10 
   5   2  15 8.09711 1.60451   3 
   6  -3 -15 21.2754  2.5514   1 
   6   3 -15 19.7718  1.7723  11 
   6   3 -15 22.3680  1.8127   3 
   6   3 -15 22.7733  1.2368   6 
   5  -3 -15 2.32052 1.37512   1 
   5   3 -15 1.52211 0.49086   6 
   5   3 -15 1.65048 0.72463  11 
   5   3 -15 1.66953 0.84678   3 
   4  -3 -15 32.9965  4.1330   1 
   4  -3 -15 37.2416  2.1258   6 
   4   3 -15 39.1717  2.8729   3 
   4   3 -15 44.4729  2.7218  11 
  -4   3  15 34.1563  3.8153  13 
   3  -3 -15 12.6366  2.5073   1 
   3   3 -15 10.8618  1.6396   3 
  -3   3  15 19.7357  2.8460  13 
   3   3 -15 12.8953  1.4604   4 
   3   3 -15 8.68025 1.82912   1 
   3   3 -15 10.9583  1.4181  11 
   2  -3 -15 167.768  11.046   1 
  -2  -3  15 172.903  10.084   3 
   2   3 -15 203.006   9.337   4 
   2   3 -15 185.085   9.461   3 
  -2   3  15 216.313  11.560  13 
   2   3 -15 202.108  10.777   1 
  -1  -3  15 255.844  13.179   3 
   1  -3 -15 228.461  12.854   4 
   1   3 -15 285.755  14.178   1 
  -1   3  15 293.456  15.192  13 
   0  -3  15 272.436  14.047   3 
   0   3 -15 296.396  15.214   1 
   0   3  15 305.550  16.519  13 
   1  -3  15 48.0589  4.0221   3 
   1  -3  15 45.6859  3.1653   4 
   1  -3  15 37.8952  3.1351  14 
   1   3  15 39.2879  4.5638  13 
  -1   3 -15 41.5847  3.4134   1 
   1   3  15 45.5298  4.2517   3 
   2  -3  15 54.1485  3.3264   4 
   2  -3  15 56.6283  3.7486  14 
   2   3  15 53.8758  4.9940   3 
   2   3  15 51.3859  4.0771   4 
   2   3  15 54.2309  5.0299  13 
  -2   3 -15 54.4877  3.8957   1 
   3  -3  15 69.7380  4.4627  14 
   3   3  15 73.3784  4.0366   4 
  -3   3 -15 67.1596  4.4940   1 
   3   3  15 76.2950  5.4297   3 
   3   3  15 78.3430  6.0329  13 
   4  -3  15 4.83391 1.33019  10 
   4  -3  15 10.5170  1.5927  14 
   4   3  15 3.98549 1.25775  10 
   4   3  15 3.45701 1.45231  13 
   4   3  15 4.72730 1.52459   3 
   5  -3  15 17.1506  1.6980  14 
   5  -3  15 16.0696  1.7099  10 
   5   3  15 19.8474  2.1379   3 
   5   3  15 14.7156  1.6128  10 
   6  -4 -15 17.0618  2.0296   1 
   6   4 -15 15.4191  1.4449   3 
   6   4 -15 16.8741  1.4328  11 
   5  -4 -15 49.1919  4.1153   1 
   5   4 -15 49.6452  2.8705  11 
   5   4 -15 46.1454  3.0539   3 
   4  -4 -15 4.16433 1.63974   1 
   4   4 -15 4.48759 1.10934   3 
   4   4 -15 3.98990 0.96069  11 
   3  -4 -15 22.5209  3.2867   1 
   3   4 -15 27.9349  2.6307   3 
   3   4 -15 32.8364  2.2356   4 
   3   4 -15 30.3783  2.1728  11 
   2  -4 -15 100.466   7.600   1 
  -2  -4  15 114.155   7.121   3 
  -2   4  15 125.119   7.914  13 
   2   4 -15 128.749   6.321   4 
   2   4 -15 130.508   7.414   1 
  -1  -4  15 203.924  10.538   3 
  -1  -4  15 193.411   9.704  14 
  -1   4  15 204.870  12.082  13 
   1   4 -15 211.552  11.212   1 
   0  -4  15 25.6363  2.5712  14 
   0  -4  15 24.5251  2.5468   4 
   0   4 -15 26.9685  2.9112   1 
   0   4  15 20.2659  3.2138  13 
   1  -4  15 60.3669  3.8615   4 
   1  -4  15 59.5460  3.9997  14 
  -1   4 -15 64.2960  4.4207   1 
   1   4  15 68.2469  5.6027  13 
   1   4  15 58.2746  4.8055   4 
   2  -4  15 4.35022 1.26970  14 
   2  -4  15 4.42214 0.89013   4 
   2   4  15 7.93521 2.13395  13 
  -2   4 -15 6.90351 1.40403   1 
   2   4  15 4.35434 1.47904   4 
   3  -4  15 24.6548  2.5593  14 
  -3   4 -15 31.2721  2.4942   1 
   3   4  15 27.2666  2.0374   4 
   3   4  15 29.9441  3.7522  13 
   3   4  15 29.1377  3.2881   3 
   4  -4  15 5.68951 1.27038  10 
   4  -4  15 3.30731 0.98666  14 
   4   4  15 4.18263 1.37456   3 
   4   4  15 5.30643 1.59046  13 
   5  -4  15 19.0262  1.7026  14 
   5   4  15 19.9063  1.9482   3 
   5  -5 -15 9.47247 1.71453   1 
   5   5 -15 7.33844 1.09022   3 
   5   5 -15 10.7708  1.1745  11 
   4  -5 -15 14.5824  2.4123   1 
   4   5 -15 21.3716  1.8185  11 
   4   5 -15 20.0836  1.9480   3 
  -3  -5  15 27.6691  3.0519   3 
   3  -5 -15 25.3227  3.2397   1 
   3   5 -15 28.9716  2.3724   3 
   3   5 -15 32.1569  2.1644  11 
   3   5 -15 30.1921  2.1105   4 
  -2  -5  15 84.4540  4.9514  14 
  -2  -5  15 82.9781  5.5025   3 
   2   5 -15 90.2849  4.8348   4 
   2   5 -15 92.7304  5.7233   1 
  -1  -5  15 15.3227  1.9585  14 
   1   5 -15 17.3202  2.2649   1 
  -1   5  15 13.2570  2.0288   7 
  -1   5  15 16.7751  2.7516  13 
   0  -5  15 99.3120  5.6272   4 
   0  -5  15 98.6233  5.6218  14 
   0   5  15 102.388   7.370  13 
   0   5 -15 105.668   6.333   1 
   1  -5  15 21.4790  2.4108  14 
   1  -5  15 27.3760  2.2022   4 
   1   5  15 24.2101  3.5098  13 
  -1   5 -15 27.8239  2.7405   1 
   1   5  15 20.7330  2.9746   4 
   2  -5  15 45.2452  3.3079  14 
   2   5  15 47.8475  3.6960   4 
  -2   5 -15 48.0779  3.4929   1 
   2   5  15 47.0066  4.9380  13 
   3  -5  15 9.24293 1.45583  14 
  -3   5 -15 10.6180  1.4475   1 
   3   5  15 6.99124 1.85232  13 
   4  -5  15 5.22904 1.03785  14 
  -4   5 -15 5.38669 0.92437   1 
   4   5  15 5.60409 1.40534  13 
   5  -6 -15 22.4345  2.0474   1 
   5   6 -15 22.4619  1.4630  11 
   4  -6 -15 30.1967  2.7685   1 
  -4  -6  15 28.6664  2.6157   3 
   4   6 -15 31.8089  1.9695  11 
   3   6 -15 2.40302 0.64870   4 
  -3   6  15 2.11165 0.97869   7 
   3   6 -15 0.88455 0.60174  11 
  -2  -6  15 17.2351  1.9446  14 
   2   6 -15 14.5478  1.5525   4 
  -2   6  15 20.6001  2.2534   7 
  -1  -6  15 2.80272 1.02202   4 
  -1  -6  15 1.55734 0.91371  14 
   1   6 -15 1.70131 1.03627   1 
  -1   6  15 2.74798 1.12454   7 
   0  -6  15 143.360   7.441   4 
   0  -6  15 149.015   7.528  14 
   0   6 -15 154.568   8.429   1 
   1  -6  15 3.76511 0.87650   4 
   1  -6  15 4.01032 1.12191  14 
   1   6  15 4.00410 1.52444   4 
   1   6  15 4.59799 1.81641  13 
  -1   6 -15 3.95446 1.17756   1 
   2  -6  15 47.6752  3.1542  14 
   2   6  15 50.0598  3.3937   4 
  -2   6 -15 46.5813  3.2905   1 
   2   6  15 41.8208  4.0914  13 
   3  -6  15 2.90374 0.85224  14 
  -3   6 -15 2.16689 0.75880   1 
   3   6  15 3.18359 1.23235  13 
  -3  -7  15 9.84566 1.23283  14 
  -3   7  15 10.8315  1.3827   7 
   3   7 -15 9.10839 0.96460  11 
  -2  -7  15 8.28681 1.23933  14 
  -2   7  15 7.68965 1.33168   7 
   2   7 -15 7.25842 0.96811   4 
  -1  -7  15 17.3980  1.7788   4 
  -1  -7  15 18.8488  1.9048  14 
   1   7 -15 16.8601  1.6162   4 
  -1   7  15 20.4102  2.0459   7 
   0  -7  15 0.17885 0.64907  14 
   0  -7  15 0.20408 0.58487   4 
   0   7 -15 -0.3020  0.7191   1 
   1  -7  15 112.711   5.706  14 
  -1   7 -15 109.767   6.253   1 
   1   7  15 110.635   6.194   4 
   2  -7  15 99.9602  5.3462  14 
  -2   7 -15 108.800   5.954   1 
   2   7  15 113.537   5.336   4 
   3  -7  15 3.76665 0.72213  14 
  -3   7 -15 5.68202 0.82985   1 
  -2  -8  15 2.88534 0.68107  14 
   2   8 -15 1.33493 0.40803   4 
  -1  -8  15 13.5792  1.3304  14 
  -1  -8  15 11.6470  1.1093   4 
   1   8 -15 9.66489 1.01940   4 
   0  -8  15 9.05541 1.11642  14 
   1  -8  15 10.8802  1.1783  14 
  -6   0  16 24.5487  3.0172  13 
   6   0 -16 31.2979  1.5692   6 
   5   0 -16 77.3909  3.2897   6 
   5   0 -16 72.9746  5.4249   1 
   4   0 -16 65.1863  5.2406   1 
  -4   0  16 62.1606  4.6665   3 
   4   0 -16 68.5659  2.9910   6 
   4   0 -16 67.6787  3.8858  11 
  -4   0  16 59.0760  5.3822  13 
  -3   0  16 30.9283  3.3251   3 
   3   0 -16 35.5928  2.6075   4 
  -3   0  16 34.8609  4.1288  13 
   3   0 -16 41.0608  4.2148   1 
   2   0 -16 384.528  17.951   4 
  -2   0  16 404.043  18.680   3 
   2   0 -16 389.895  20.458   1 
  -2   0  16 392.321  21.312  13 
  -1   0  16 5.22332 1.66762  13 
   1   0 -16 3.29712 1.29341   1 
  -1   0  16 2.94693 1.31065   3 
   0   0 -16 33.0313  3.4515   1 
   0   0  16 45.5632  3.5969   3 
   0   0  16 43.2060  4.2453  13 
   1   0  16 266.553  13.270   3 
   1   0  16 266.671  14.806  13 
   1   0  16 255.880  12.759   4 
   2   0  16 389.724  17.881   4 
   2   0  16 385.079  18.765   3 
   3   0  16 44.4496  4.2619   3 
   4   0  16 1.67886 1.27867   3 
   4   0  16 2.11862 0.96198  14 
   4   0  16 2.75651 1.16020  10 
   5   0  16 0.25999 0.89072   3 
   5   0  16 0.40338 0.62638  14 
   5   0  16 0.52834 0.69203  10 
  -6  -1  16 2.33553 1.12905   3 
   6  -1 -16 4.41523 0.61563   6 
   6  -1 -16 4.34575 1.32229   1 
   6   1 -16 3.84540 0.56287   6 
  -6   1  16 5.89270 1.62171  13 
   5  -1 -16 22.9915  1.4809   6 
   5  -1 -16 26.2340  3.2849   1 
  -5   1  16 21.3348  3.1711  13 
   5   1 -16 25.3389  1.4716   6 
   5   1 -16 21.2443  2.7819   1 
   5   1 -16 24.7169  2.2428  11 
   5   1 -16 22.1355  2.1535   3 
   4  -1 -16 11.7185  2.3878   1 
   4  -1 -16 13.5927  1.2439   6 
   4   1 -16 12.5356  1.1409   6 
   4   1 -16 13.8814  1.7085  11 
   4   1 -16 9.99137 2.12195   1 
  -4   1  16 11.9277  2.4250  13 
   4   1 -16 12.5550  1.6498   3 
  -3  -1  16 229.937  12.262   3 
   3  -1 -16 229.172  13.510   1 
  -3  -1  16 218.577  13.771  13 
   3   1 -16 261.570  11.233   4 
   3   1 -16 239.312  13.341   1 
   3   1 -16 246.546  11.554   3 
  -3   1  16 242.529  14.051  13 
   2  -1 -16 353.715  18.708   1 
   2  -1 -16 345.926  16.357   4 
  -2  -1  16 341.113  16.970   3 
  -2  -1  16 342.296  19.265  13 
   2   1 -16 359.257  18.518   1 
  -2   1  16 356.243  16.736   3 
  -2   1  16 383.107  19.502  13 
   2   1 -16 340.780  16.143   4 
  -1  -1  16 52.0471  4.7129  13 
  -1  -1  16 57.2219  4.3781   3 
   1  -1 -16 58.6629  4.5872   1 
   1  -1 -16 56.9948  4.1930   4 
  -1   1  16 66.5812  5.0397  13 
  -1   1  16 71.0168  4.5076   3 
   0  -1  16 39.8905  3.6567   3 
   0  -1  16 38.8865  3.7147  13 
   0   1  16 48.1696  4.0813  13 
   0   1  16 38.0967  3.6673   3 
   0   1 -16 38.6116  3.3961   1 
   1  -1  16 61.2983  4.5771   3 
   1  -1  16 65.3575  4.1901   4 
  -1   1 -16 63.3993  4.4079   1 
   1   1  16 56.6293  4.5353   3 
   1   1  16 63.8460  5.1719  13 
   1   1  16 68.8608  4.6065   4 
   2  -1  16 375.657  17.286   4 
   2  -1  16 374.259  18.246   3 
   2   1  16 390.668  18.518   3 
   2   1  16 370.337  20.646  13 
   2   1  16 377.813  17.596   4 
   3  -1  16 132.926   7.031  14 
   3  -1  16 126.776   7.713   3 
   3   1  16 139.742   8.073   3 
   3   1  16 137.195   8.770  13 
   3   1  16 130.943   7.234  10 
   4  -1  16 31.4097  3.1806   3 
   4  -1  16 37.7241  2.7134  14 
   4  -1  16 31.8843  3.0605  10 
   4   1  16 26.3226  2.7675  10 
   4   1  16 27.5543  3.2089   3 
   5  -1  16 9.78110 1.62173   3 
   5  -1  16 9.32369 1.30104  14 
   5  -1  16 6.72216 1.24014  10 
   5   1  16 10.9984  1.6685   3 
   5   1  16 6.92681 1.19976  10 
   5   1  16 10.9870  1.3352  14 
  -6  -2  16 7.67955 1.48477   3 
   6  -2 -16 8.94984 1.65882   1 
   6  -2 -16 8.05265 0.80877   6 
   6   2 -16 9.81821 0.82303   6 
   6   2 -16 9.14111 1.17958   3 
   5  -2 -16 31.2340  1.8399   6 
   5  -2 -16 29.9291  3.5070   1 
   5   2 -16 35.6320  1.7884   6 
   5   2 -16 35.5967  2.5667   3 
  -5   2  16 32.9496  3.6594  13 
   5   2 -16 34.0570  2.4379  11 
   4  -2 -16 1.98554 1.45915   1 
   4  -2 -16 2.76854 0.68125   6 
   4   2 -16 2.74673 0.98063   3 
   4   2 -16 1.45694 1.23308   1 
  -4   2  16 0.95710 1.31290  13 
   4   2 -16 2.36937 0.86610  11 
   3  -2 -16 66.9403  5.4239   1 
  -3  -2  16 60.3181  4.8066   3 
   3   2 -16 70.7195  5.0920   1 
  -3   2  16 67.2659  5.4167  13 
   3   2 -16 67.9740  4.1865   3 
   3   2 -16 69.2764  3.8911   4 
  -2  -2  16 199.117  10.480   3 
   2  -2 -16 200.854   9.900   4 
  -2  -2  16 182.801  11.571  13 
   2  -2 -16 184.603  11.373   1 
   2   2 -16 200.489   9.599   4 
  -2   2  16 217.032  11.912  13 
   2   2 -16 195.608  11.090   1 
  -1  -2  16 483.852  21.377   3 
   1  -2 -16 422.294  20.877   4 
   1  -2 -16 394.882  23.017   1 
   1   2 -16 488.595  23.140   1 
  -1   2  16 485.162  24.289  13 
   0  -2  16 145.018   8.055   3 
   0   2  16 160.541   9.481  13 
   0   2  16 138.809   8.118   3 
   0   2 -16 144.808   8.477   1 
   1  -2  16 76.5971  4.4971   4 
   1  -2  16 68.9064  4.8247   3 
  -1   2 -16 70.4377  4.7650   1 
   1   2  16 73.3556  5.7159  13 
   1   2  16 65.9235  5.0390   3 
   1   2  16 66.2119  4.8678   4 
   2  -2  16 22.2496  2.0928   4 
   2  -2  16 23.9723  2.9350   3 
   2  -2  16 19.9294  2.2426  14 
   2   2  16 17.9408  2.9896  13 
   2   2  16 21.3942  2.8878   3 
  -2   2 -16 21.9075  2.4820   1 
   2   2  16 20.9793  2.5521   4 
   3  -2  16 69.3724  4.3022  14 
   3  -2  16 72.2366  4.8962   3 
   3   2  16 66.5321  4.4865  10 
   3   2  16 68.5002  5.1733   3 
   3   2  16 67.1634  5.5291  13 
   4  -2  16 10.6568  1.7099  10 
   4  -2  16 11.9400  1.6700  14 
   4   2  16 11.2476  2.1451  13 
   4   2  16 9.60815 1.66391  10 
   4   2  16 11.9723  2.0935   3 
   5  -2  16 11.3329  1.4134  10 
   5  -2  16 6.71418 1.09440  14 
   5   2  16 7.04895 1.18909  10 
   5   2  16 11.1879  1.6440   3 
  -6  -3  16 19.5648  2.1313   3 
   6  -3 -16 24.2572  2.4474   1 
   6   3 -16 20.4313  1.5880  11 
   6   3 -16 23.2232  1.6960   3 
   6   3 -16 21.4003  1.1715   6 
   5  -3 -16 56.8927  4.5471   1 
   5   3 -16 56.0194  3.4650   3 
   5   3 -16 56.1600  3.2307  11 
   4  -3 -16 16.7182  2.7335   1 
   4   3 -16 17.0584  1.7236  11 
   4   3 -16 16.0961  1.8492   3 
  -4   3  16 16.6938  2.5190  13 
  -3  -3  16 76.2063  5.7435   3 
   3  -3 -16 92.8880  6.5869   1 
  -3  -3  16 80.5486  6.3185  13 
  -3   3  16 90.0802  6.3076  13 
   3   3 -16 97.5536  4.8072   4 
   3   3 -16 88.9988  5.9965   1 
   3   3 -16 96.5688  5.2104   3 
  -2  -3  16 44.7426  4.0754   3 
   2  -3 -16 42.2316  4.3574   1 
  -2   3  16 34.0650  3.8793  13 
   2   3 -16 42.7163  2.9492   4 
   2   3 -16 39.0109  3.5983   1 
  -1  -3  16 140.762   8.121   3 
   1   3 -16 153.563   8.690   1 
  -1   3  16 149.365   9.342  13 
   0  -3  16 -0.6514  1.0280   3 
   0  -3  16 1.13441 1.01615   4 
   0   3 -16 1.21608 0.93828   1 
   0   3  16 1.70181 1.22459  13 
   1  -3  16 116.438   6.169  14 
   1  -3  16 116.227   6.716   3 
   1  -3  16 120.608   6.214   4 
   1   3  16 104.830   6.831   4 
  -1   3 -16 116.635   6.864   1 
   1   3  16 102.198   6.785   3 
   1   3  16 114.977   8.016  13 
   2  -3  16 -0.8442  0.7575  14 
   2  -3  16 0.66113 0.71971   4 
   2   3  16 -0.2139  1.0074   4 
   2   3  16 0.32931 1.27207  13 
   2   3  16 0.53381 1.23930   3 
  -2   3 -16 0.40600 0.82829   1 
   3  -3  16 27.7788  2.6449  14 
   3   3  16 28.5088  3.7132  13 
   3   3  16 28.5072  3.3869   3 
   4  -3  16 1.83702 0.87676  14 
   4  -3  16 1.50032 0.93692  10 
   4   3  16 3.21843 1.26987   3 
   4   3  16 2.71979 1.29146  13 
   5  -3  16 5.58556 0.95327  14 
   5   3  16 5.78179 1.13353   3 
  -6  -4  16 2.11417 0.85283   3 
   6  -4 -16 2.89029 0.92354   1 
   6   4 -16 2.26939 0.57799  11 
   5  -4 -16 0.19707 1.00026   1 
   5   4 -16 1.15805 0.63245   3 
   5   4 -16 0.86771 0.59177  11 
   4  -4 -16 3.69305 1.46745   1 
  -4  -4  16 5.00022 1.56629   3 
   4   4 -16 3.51879 0.88473  11 
   4   4 -16 7.29165 1.24740   3 
   3  -4 -16 22.4875  3.1694   1 
  -3  -4  16 22.8726  2.8669   3 
   3   4 -16 22.4943  1.9410  11 
   3   4 -16 24.0491  1.8820   4 
   3   4 -16 23.2179  2.7813   1 
   3   4 -16 22.0059  2.1909   3 
  -2  -4  16 256.572  12.727   3 
  -2   4  16 254.389  14.290  13 
   2   4 -16 255.189  13.551   1 
   2   4 -16 245.157  11.807   4 
  -1  -4  16 153.191   8.159   3 
   1   4 -16 152.310   8.692   1 
  -1   4  16 142.015   9.346  13 
   0  -4  16 3.29904 1.07150  14 
   0  -4  16 2.82907 1.14164   4 
   0   4  16 2.62193 1.45006  13 
   0   4 -16 5.79321 1.40613   1 
   1  -4  16 24.3338  2.4382  14 
   1  -4  16 24.6703  2.2707   4 
   1   4  16 24.6889  3.5069  13 
  -1   4 -16 26.9924  2.8305   1 
   1   4  16 23.2752  3.0303   4 
   2  -4  16 21.8350  2.2970  14 
  -2   4 -16 23.2241  2.4304   1 
   2   4  16 22.2430  2.6487   4 
   2   4  16 21.1033  3.2337  13 
   3  -4  16 13.5030  1.7804  14 
   3   4  16 13.7271  2.1994   3 
   3   4  16 13.4879  2.4347  13 
  -3   4 -16 14.9904  1.7262   1 
   4  -4  16 4.98183 1.09112  10 
   4  -4  16 3.76731 0.92205  14 
   4   4  16 2.67595 1.05899   3 
   4   4  16 1.86286 1.07511  13 
  -5  -5  16 13.7955  1.6986   3 
   5  -5 -16 9.13072 1.58319   1 
   5   5 -16 10.2597  1.0715  11 
   4  -5 -16 0.85821 1.05272   1 
  -4  -5  16 1.36444 1.12562   3 
   4   5 -16 0.63672 0.59181  11 
  -3  -5  16 25.7146  2.7636   3 
   3  -5 -16 23.8497  2.9962   1 
   3   5 -16 29.2045  1.9124   4 
   3   5 -16 24.4977  1.8657  11 
  -2  -5  16 23.7654  2.6357   3 
   2   5 -16 25.0825  2.7067   1 
   2   5 -16 21.6838  2.0251   4 
  -1  -5  16 79.5861  4.5546  14 
  -1   5  16 79.6473  5.9865  13 
   1   5 -16 78.7106  5.2430   1 
   0  -5  16 27.9477  2.5134   4 
   0  -5  16 23.5872  2.4150  14 
   0   5 -16 25.6953  2.8040   1 
   0   5  16 23.2707  3.3678  13 
   1  -5  16 19.1401  1.8411   4 
   1  -5  16 22.1112  2.2487  14 
  -1   5 -16 21.6307  2.4464   1 
   1   5  16 17.5041  2.5810   4 
   1   5  16 19.4491  3.0117  13 
   2  -5  16 140.845   7.125  14 
  -2   5 -16 143.736   7.848   1 
   2   5  16 128.684   8.954  13 
   2   5  16 148.691   7.521   4 
   3  -5  16 2.41152 0.86960  14 
  -3   5 -16 2.52298 0.80748   1 
   3   5  16 2.09356 1.17207  13 
   4  -5  16 3.57526 0.79611  14 
  -4  -6  16 16.2020  1.7517   3 
   4  -6 -16 14.1935  1.8267   1 
  -4   6  16 13.7029  1.5568   7 
   4   6 -16 13.7852  1.2445  11 
   3   6 -16 4.13153 0.64950   4 
  -3   6  16 6.96809 1.27661   7 
   3   6 -16 3.48860 0.74345  11 
  -2  -6  16 12.5899  1.4933  14 
  -2   6  16 11.5797  1.6930   7 
   2   6 -16 11.3589  1.3281   4 
  -1  -6  16 20.4296  2.0310   4 
  -1  -6  16 20.9900  2.0669  14 
   1   6 -16 22.1968  2.3493   1 
   1   6 -16 17.7684  1.8305   4 
   0  -6  16 6.43905 1.15325   4 
   0  -6  16 7.81723 1.30014  14 
   0   6 -16 8.00836 1.50781   1 
   1  -6  16 0.72477 0.56363   4 
   1  -6  16 1.49942 0.81437  14 
   1   6  16 0.44254 1.07633   4 
   1   6  16 -0.1437  1.2110  13 
  -1   6 -16 0.60300 0.77073   1 
   2  -6  16 18.4671  1.9185  14 
   2   6  16 21.2789  1.9730   4 
   2   6  16 20.6221  2.7392  13 
  -2   6 -16 20.3035  2.0479   1 
   3  -6  16 2.77219 0.73009  14 
  -3   6 -16 2.03857 0.68118   1 
  -3  -7  16 6.64328 0.91331  14 
  -3   7  16 5.31539 0.97427   7 
  -2  -7  16 17.0640  1.6255  14 
  -2  -7  16 20.3134  1.8236   4 
  -2   7  16 21.3874  1.8964   7 
   2   7 -16 18.7291  1.3928   4 
  -1  -7  16 7.43855 1.08763   4 
  -1  -7  16 6.80662 1.09165  14 
  -1   7  16 5.25151 1.04267   7 
   1   7 -16 5.88522 0.93077   4 
   0  -7  16 41.9362  2.3904   4 
   0  -7  16 44.1091  2.6861  14 
   0   7 -16 37.4357  2.8786   1 
   1  -7  16 11.0870  1.3181  14 
  -1   7 -16 11.9670  1.4819   1 
   1   7  16 9.12771 1.45083   4 
   2  -7  16 9.89765 1.16923  14 
  -2   7 -16 10.7020  1.2478   1 
  -6   0  17 -0.6363  0.8867  13 
   6   0 -17 -0.0789  0.3251   6 
  -5   0  17 0.64647 1.16853  13 
   5   0 -17 0.70792 0.46519   6 
   5   0 -17 0.56817 1.04096   1 
   4   0 -17 -0.0741  0.4851   6 
  -4   0  17 -0.0067  1.2280  13 
  -4   0  17 0.85759 1.17215   3 
   4   0 -17 -0.1206  1.0702   1 
   3   0 -17 9.30863 2.11244   1 
  -3   0  17 13.5521  2.2344   3 
  -3   0  17 10.5342  2.3634  13 
   3   0 -17 9.77185 1.36204   4 
   2   0 -17 230.599  12.942   1 
   2   0 -17 227.045  11.172   4 
  -2   0  17 230.450  11.702   3 
  -2   0  17 237.115  13.488  13 
   1   0 -17 106.014   7.158   1 
  -1   0  17 131.200   6.907   3 
   1   0 -17 107.795   6.359   4 
  -1   0  17 120.295   7.678  13 
   0   0  17 29.1414  3.1196   3 
   0   0  17 24.4694  3.1493  13 
   0   0 -17 20.0359  2.6042   1 
   1   0  17 273.208  13.549   3 
   1   0  17 270.287  15.112  13 
   1   0  17 260.457  12.994   4 
   2   0  17 8.18270 1.46438   4 
   2   0  17 3.90563 1.55100   3 
   3   0  17 13.2794  2.3027   3 
   4   0  17 5.22863 1.51550   3 
   4   0  17 4.88218 1.06390  14 
   4   0  17 3.45652 1.13169  10 
   5   0  17 4.56083 0.91239  10 
   5   0  17 4.05222 0.82645  14 
   5   0  17 5.39880 1.12441   3 
  -6  -1  17 5.15088 1.10770   3 
  -6  -1  17 5.68723 1.46438  13 
   6  -1 -17 7.42658 0.73943   6 
   6  -1 -17 7.78282 1.42739   1 
   6   1 -17 5.74300 0.64848   6 
  -5  -1  17 32.8342  3.1263   3 
   5  -1 -17 33.4932  3.5289   1 
  -5  -1  17 25.1192  3.3157  13 
   5  -1 -17 38.0805  1.9026   6 
  -5   1  17 31.6004  3.5620  13 
   5   1 -17 39.8180  3.3611   1 
   5   1 -17 37.4589  1.8306   6 
  -4  -1  17 43.7525  4.8688  13 
   4  -1 -17 57.9938  4.7225   1 
  -4  -1  17 54.0490  4.1822   3 
   4  -1 -17 54.2751  2.6018   6 
  -4   1  17 54.5744  4.8161  13 
   4   1 -17 57.8833  3.3622  11 
   4   1 -17 51.5913  4.4011   1 
  -3  -1  17 38.9243  4.3729  13 
  -3  -1  17 34.5656  3.5919   3 
   3  -1 -17 36.5509  4.0618   1 
   3   1 -17 34.6518  3.7397   1 
  -3   1  17 38.0178  4.2586  13 
   3   1 -17 40.7747  2.6947   4 
   2  -1 -17 88.1062  6.2633   1 
  -2  -1  17 82.8624  6.3524  13 
   2  -1 -17 85.9309  5.2553   4 
  -2  -1  17 83.1537  5.6679   3 
   2   1 -17 94.0505  5.1927   4 
  -2   1  17 93.6804  5.5473   3 
   2   1 -17 87.4601  6.0919   1 
  -2   1  17 100.084   6.658  13 
   1  -1 -17 144.282   9.088   1 
   1  -1 -17 138.486   8.099   4 
  -1  -1  17 162.517   8.538   3 
  -1  -1  17 162.485   9.529  13 
   1   1 -17 150.849   7.974   4 
   1   1 -17 160.299   9.161   1 
  -1   1  17 153.268   8.349   3 
  -1   1  17 169.523   9.786  13 
   0  -1  17 84.8548  5.5229   3 
   0  -1  17 85.9919  6.0189  13 
   0   1  17 87.5555  6.2782  13 
   0   1 -17 85.3710  5.7007   1 
   0   1  17 88.9929  5.6083   3 
   1  -1  17 218.387  11.177   3 
   1  -1  17 220.622  10.644   4 
   1   1  17 216.423  12.635  13 
   1   1  17 205.431  10.824   4 
   1   1  17 219.680  11.287   3 
  -1   1 -17 202.710  11.456   1 
   2  -1  17 249.177  12.936   3 
   2  -1  17 252.706  11.973   4 
   2   1  17 267.079  13.239   3 
   2   1  17 251.709  14.608  13 
   2   1  17 250.559  12.259   4 
   3  -1  17 21.3541  2.2116  14 
   3  -1  17 15.7598  2.4466   3 
   3   1  17 19.7210  2.3525  10 
   3   1  17 22.4136  2.9088   3 
   3   1  17 17.0029  2.6764  13 
   4  -1  17 11.2961  1.5338  14 
   4  -1  17 15.5512  2.1158   3 
   4  -1  17 15.4251  1.9404  10 
   4   1  17 12.2372  2.0280   3 
   4   1  17 11.5727  1.6924  10 
   5  -1  17 16.1531  1.4679  14 
   5   1  17 15.8125  1.7565   3 
   6  -2 -17 5.07764 1.20564   1 
  -6  -2  17 4.43498 1.04578   3 
   6   2 -17 3.75537 0.52375   6 
  -5  -2  17 4.56541 1.50577  13 
   5  -2 -17 6.04264 1.64407   1 
   5  -2 -17 7.00677 0.86074   6 
  -5  -2  17 6.30168 1.51039   3 
   5   2 -17 7.14741 1.17571  11 
  -5   2  17 4.43764 1.48754  13 
   5   2 -17 8.03403 1.23321   3 
  -4  -2  17 8.15021 1.99275  13 
  -4  -2  17 8.01350 1.78952   3 
   4  -2 -17 10.0549  2.1669   1 
   4  -2 -17 8.86200 1.03026   6 
  -4   2  17 5.68053 1.70063  13 
   4   2 -17 8.67931 1.32094  11 
   4   2 -17 8.80401 1.87590   1 
   4   2 -17 8.03245 1.34235   3 
  -3  -2  17 109.944   6.939   3 
   3  -2 -17 115.456   7.752   1 
  -3  -2  17 103.778   7.616  13 
   3   2 -17 115.134   7.402   1 
  -3   2  17 133.275   8.025  13 
   3   2 -17 122.331   5.928   4 
  -2  -2  17 145.927   8.145   3 
  -2  -2  17 134.520   8.903  13 
   2  -2 -17 138.933   8.858   1 
   2   2 -17 147.660   7.358   4 
  -2   2  17 146.436   9.110  13 
   2   2 -17 147.498   8.669   1 
   1  -2 -17 29.5135  3.5087   1 
   1  -2 -17 32.7428  3.3059   4 
  -1  -2  17 45.2753  3.8863   3 
   1   2 -17 44.9809  3.5841   1 
  -1   2  17 36.2802  3.9480  13 
   0  -2  17 0.35808 1.07153   3 
   0   2  17 1.98137 1.21282   3 
   0   2 -17 0.94302 1.02396   1 
   0   2  17 1.96308 1.29790  13 
   1  -2  17 4.37397 1.48390   3 
   1  -2  17 9.47213 1.59035   4 
   1   2  17 10.5677  2.0598   3 
  -1   2 -17 7.24482 1.50146   1 
   1   2  17 7.18645 1.88977  13 
   1   2  17 7.89955 1.75748   4 
   2  -2  17 58.2649  3.9452  14 
   2  -2  17 61.1622  4.6385   3 
   2  -2  17 66.7403  3.8092   4 
   2   2  17 69.2048  4.3940   4 
   2   2  17 68.4151  4.9356   3 
   2   2  17 69.3809  5.5286  13 
   3  -2  17 19.5020  2.1092  14 
   3  -2  17 13.7299  2.1608   3 
   3   2  17 18.7712  2.2520  10 
   3   2  17 16.5684  2.6465  13 
   3   2  17 15.0623  2.4353   3 
   4  -2  17 17.3197  1.9342  10 
   4  -2  17 12.7568  1.6201  14 
   4   2  17 17.1022  2.2712   3 
   4   2  17 15.1425  1.8396  10 
   4   2  17 19.2377  2.5128  13 
   5  -2  17 38.9853  2.3347  14 
   5   2  17 39.7748  2.6893   3 
  -6  -3  17 6.81964 1.17887   3 
   6  -3 -17 6.89889 1.26086   1 
  -5  -3  17 6.40336 1.63864  13 
   5  -3 -17 6.54981 1.61304   1 
  -5  -3  17 7.63231 1.54940   3 
   5   3 -17 9.25487 1.19348  11 
   5   3 -17 7.82998 1.14833   3 
  -4  -3  17 41.2732  3.9368  13 
   4  -3 -17 44.6571  4.0786   1 
  -4  -3  17 44.2137  3.7059   3 
   4   3 -17 47.8058  2.7952  11 
  -4   3  17 44.4062  3.8281  13 
   4   3 -17 47.1112  3.0730   3 
  -3  -3  17 205.113  10.798   3 
  -3  -3  17 177.461  11.779  13 
   3  -3 -17 210.035  12.081   1 
  -3   3  17 221.903  12.135  13 
   3   3 -17 226.324   9.715   4 
   3   3 -17 201.644  11.509   1 
  -2  -3  17 118.984   6.878   3 
   2  -3 -17 103.830   7.322   1 
  -2   3  17 121.044   7.659  13 
   2   3 -17 118.608   6.065   4 
   2   3 -17 109.023   7.083   1 
  -1  -3  17 188.512   9.841   3 
  -1   3  17 186.996  11.294  13 
   1   3 -17 188.363  10.586   1 
   0  -3  17 47.3841  3.4845   4 
   0  -3  17 47.0599  3.7700   3 
   0   3 -17 48.7817  3.8583   1 
   0   3  17 51.9144  4.6134  13 
   1  -3  17 44.4396  3.5982   3 
   1  -3  17 43.9680  3.1569  14 
   1  -3  17 45.4098  3.1919   4 
   1   3  17 49.7543  4.5360  13 
  -1   3 -17 50.2220  3.6742   1 
   1   3  17 39.2303  3.8612   4 
   1   3  17 43.9100  4.0999   3 
   2  -3  17 43.2038  3.0775  14 
   2  -3  17 41.7772  2.4933   4 
   2   3  17 34.0550  3.6607   3 
   2   3  17 37.2446  4.3270  13 
   2   3  17 43.1531  3.3280   4 
  -2   3 -17 42.2572  3.1803   1 
   3  -3  17 35.9015  2.6848  14 
   3   3  17 32.6333  3.3619   3 
   3   3  17 40.4408  4.1769  13 
   4  -3  17 36.3492  2.6380  10 
   4  -3  17 40.1158  2.6167  14 
   4   3  17 45.9683  3.2141   3 
   4   3  17 37.1870  3.3134  13 
  -5  -4  17 15.1521  1.8802   3 
   5  -4 -17 13.5232  1.9792   1 
   5   4 -17 12.9262  1.2851  11 
  -4  -4  17 19.8360  2.4478   3 
   4  -4 -17 19.3008  2.6858   1 
   4   4 -17 21.3848  1.7692  11 
  -3  -4  17 80.0618  5.2695   3 
   3  -4 -17 76.1505  5.7339   1 
   3   4 -17 90.5988  4.3274   4 
   3   4 -17 80.1005  5.4177   1 
  -2  -4  17 43.6394  3.4247   3 
  -2   4  17 39.9397  4.0839  13 
   2   4 -17 36.6581  3.3697   1 
   2   4 -17 38.5386  2.7563   4 
  -1  -4  17 95.0351  5.5270   3 
   1   4 -17 84.3293  4.9848   4 
   1   4 -17 92.5093  5.8892   1 
  -1   4  17 88.9362  6.4218  13 
   0  -4  17 45.9241  3.7277   3 
   0  -4  17 54.5520  3.5958   4 
   0  -4  17 51.7003  3.4533  14 
   0   4  17 54.9046  4.8281  13 
   0   4 -17 60.3774  4.1626   1 
   1  -4  17 137.896   7.188   4 
   1  -4  17 145.841   7.303  14 
  -1   4 -17 155.749   8.324   1 
   1   4  17 133.693   8.010   4 
   1   4  17 149.867   9.468  13 
   2  -4  17 24.7170  2.3700  14 
  -2   4 -17 27.7433  2.4439   1 
   2   4  17 30.3376  2.7409   4 
   2   4  17 27.8185  3.5150  13 
   3  -4  17 18.9440  1.8829  14 
  -3   4 -17 18.5485  1.8471   1 
   3   4  17 20.8004  2.3151   3 
   3   4  17 19.0234  2.7080  13 
   4  -4  17 8.68929 1.13371  14 
   4   4  17 7.25196 1.27719   3 
   5  -5 -17 10.9664  1.5314   1 
  -5  -5  17 12.3949  1.4581   3 
   4  -5 -17 98.9783  6.5017   1 
  -4  -5  17 116.627   6.016   3 
   4   5 -17 113.471   5.095  11 
   3  -5 -17 10.6024  1.8898   1 
  -3  -5  17 14.4408  1.9156   3 
   3   5 -17 14.7075  1.2203   4 
  -2  -5  17 13.4295  1.8949   3 
  -2   5  17 12.0664  1.7150   7 
   2   5 -17 9.86452 1.32051   4 
   2   5 -17 8.29904 1.60020   1 
  -1  -5  17 23.9281  2.3154   4 
  -1  -5  17 21.5770  2.1001  14 
   1   5 -17 20.1680  2.0437   4 
   1   5 -17 26.2623  2.7212   1 
  -1   5  17 23.5981  3.1236  13 
   0  -5  17 19.4718  2.0250  14 
   0  -5  17 20.2969  2.0074   4 
   0   5  17 18.4328  2.8441  13 
   0   5 -17 20.9546  2.4134   1 
   1  -5  17 54.0966  3.4586  14 
   1  -5  17 54.4760  3.1623   4 
   1   5  17 51.0742  4.5824  13 
   1   5  17 55.6386  4.1059   4 
  -1   5 -17 61.1817  3.9509   1 
   2  -5  17 10.9764  1.4895  14 
  -2   5 -17 8.77173 1.34670   1 
   2   5  17 9.70939 1.42946   4 
   2   5  17 11.1855  2.0885  13 
   3  -5  17 6.94698 1.09132  14 
   3   5  17 6.17429 1.44777  13 
  -3   5 -17 6.48971 1.02000   1 
  -3   6  17 5.62194 1.08756   7 
  -2  -6  17 34.2270  2.3342  14 
  -2   6  17 37.5474  2.6802   7 
   2   6 -17 36.2303  2.2617   4 
  -1  -6  17 23.0266  2.0493   4 
  -1  -6  17 22.5022  2.0143  14 
   1   6 -17 26.8503  2.3576   1 
   1   6 -17 19.2271  1.8026   4 
   0  -6  17 7.99823 1.25303  14 
   0  -6  17 13.2724  1.4087   4 
   0   6 -17 12.2534  1.6668   1 
   1  -6  17 2.59320 0.85598  14 
   1   6  17 2.57200 1.04254   4 
  -1   6 -17 2.29289 0.88051   1 
   1   6  17 1.87629 1.33673  13 
   2  -6  17 37.5203  2.4815  14 
   2   6  17 40.6141  2.2637   4 
  -2   6 -17 38.5559  2.6790   1 
  -2  -7  17 16.6247  1.5021   4 
  -2  -7  17 15.3525  1.3704  14 
   2   7 -17 14.5146  1.0754   4 
  -1  -7  17 19.5055  1.5031   4 
  -1  -7  17 18.8424  1.4953  14 
   1   7 -17 17.8806  1.3846   4 
   0  -7  17 7.71841 1.05058  14 
   0   7  17 6.16715 1.25154   4 
   0   7 -17 8.00205 1.18141   1 
   1  -7  17 4.48452 0.80169  14 
   1   7  17 5.32333 0.94294   4 
  -1   7 -17 5.62773 0.94353   1 
   6   0 -18 1.13137 0.40828   6 
   5   0 -18 2.76954 1.26293   1 
  -5   0  18 2.37798 1.26647  13 
   5   0 -18 3.48589 0.60758   6 
   4   0 -18 20.6791  2.7838   1 
  -4   0  18 25.8446  2.6875   3 
  -4   0  18 17.9047  2.8050  13 
  -3   0  18 111.769   7.326  13 
   3   0 -18 94.5089  6.8202   1 
  -3   0  18 105.772   6.170   3 
   2   0 -18 116.833   6.306   4 
  -2   0  18 113.850   6.654   3 
  -2   0  18 123.867   7.788  13 
   2   0 -18 108.499   7.353   1 
   1   0 -18 24.5644  2.9727   1 
  -1   0  18 30.9175  3.5692  13 
  -1   0  18 28.6488  3.0609   3 
   1   0 -18 27.5757  2.8099   4 
   0   0  18 75.5576  5.6363  13 
   0   0  18 79.6031  5.1748   3 
   0   0 -18 72.3093  5.1454   1 
   1   0  18 216.954  11.128   4 
   1   0  18 229.224  11.686   3 
   1   0  18 228.502  13.032  13 
   2   0  18 12.0501  2.2235   3 
   2   0  18 14.9085  1.8024   4 
   3   0  18 35.6759  3.2071  10 
   3   0  18 38.1476  3.7268   3 
   4   0  18 22.4436  2.5044   3 
   4   0  18 22.5402  2.1407  10 
   6  -1 -18 9.80717 1.42911   1 
   5  -1 -18 39.2570  3.4059   1 
  -5  -1  18 35.4730  3.3768  13 
  -5  -1  18 42.3425  3.0395   3 
   5  -1 -18 37.0080  1.9297   6 
  -5   1  18 39.1676  3.4369  13 
   5   1 -18 37.3561  3.2066   1 
  -4  -1  18 11.9366  1.9203   3 
   4  -1 -18 9.21231 1.95540   1 
  -4  -1  18 13.5760  2.4728  13 
  -4   1  18 10.2555  2.0544  13 
   4   1 -18 12.5982  2.2277   1 
  -3  -1  18 7.74999 1.68873   3 
  -3  -1  18 7.52031 1.92663  13 
   3  -1 -18 8.46734 2.00640   1 
   3   1 -18 10.2401  1.2851   4 
   3   1 -18 6.62250 1.74055   1 
  -3   1  18 8.23998 2.02645  13 
  -2  -1  18 20.9771  2.6430   3 
   2  -1 -18 18.8181  2.7791   1 
  -2  -1  18 20.4346  2.8319  13 
   2  -1 -18 20.7134  2.3270   4 
   2   1 -18 18.4790  2.6688   1 
  -2   1  18 20.8750  2.4167   3 
   2   1 -18 16.3782  2.0187   4 
  -2   1  18 18.6406  2.8469  13 
  -1  -1  18 12.7383  2.2877  13 
   1  -1 -18 14.7942  2.0857   4 
  -1  -1  18 17.4691  2.2997   3 
   1  -1 -18 14.4528  2.2825   1 
  -1   1  18 16.5173  2.2864   3 
   1   1 -18 9.29170 1.93160   1 
  -1   1  18 12.2508  2.2554  13 
   1   1 -18 15.4153  2.0039   4 
   0  -1  18 13.4536  2.1736   3 
   0   1 -18 13.6062  2.1335   1 
   0   1  18 8.87589 1.84896   3 
   0   1  18 12.4870  2.2832  13 
   1  -1  18 112.837   5.883   4 
   1  -1  18 102.990   6.259   3 
  -1   1 -18 92.4700  6.0885   1 
   1   1  18 98.8167  6.3181   3 
   1   1  18 103.755   7.112  13 
   1   1  18 93.0851  5.8945   4 
   2  -1  18 96.1290  6.0053   3 
   2  -1  18 90.1726  4.9637   4 
   2   1  18 92.8217  6.0441   3 
   2   1  18 94.0319  6.6682  13 
   2   1  18 92.7180  5.2684   4 
   3  -1  18 25.7410  2.8891   3 
   3   1  18 27.8000  3.0648   3 
   3   1  18 21.9440  2.4420  10 
   4  -1  18 34.0631  2.7299   3 
   4  -1  18 31.2732  2.1359  14 
   4  -1  18 26.3197  2.3688  10 
   4   1  18 26.3492  2.3154  10 
   4   1  18 29.0264  2.7970   3 
   6  -2 -18 13.3312  1.6005   1 
  -5  -2  18 32.0544  2.6170   3 
  -5  -2  18 24.2946  2.9137  13 
   5  -2 -18 31.2539  3.2123   1 
  -5   2  18 32.7766  2.8619  13 
  -4  -2  18 31.5140  3.0857   3 
  -4  -2  18 28.3901  3.3871  13 
   4  -2 -18 34.7630  3.7252   1 
  -4   2  18 27.0422  3.1817  13 
   4   2 -18 32.6702  3.2784   1 
   3  -2 -18 70.0378  5.3314   1 
  -3  -2  18 62.3619  5.2096  13 
  -3  -2  18 72.6522  4.8531   3 
  -3   2  18 70.3759  5.2738  13 
   3   2 -18 69.4680  5.0760   1 
   3   2 -18 69.1056  3.7741   4 
  -2  -2  18 21.9676  2.9107  13 
   2  -2 -18 19.0612  2.7176   1 
  -2  -2  18 19.4418  2.5316   3 
  -2   2  18 17.6870  2.6269  13 
   2   2 -18 19.7278  2.0842   4 
   2   2 -18 19.3343  2.6024   1 
  -1  -2  18 23.9849  2.7793   3 
   1  -2 -18 20.4261  2.7041   1 
   1  -2 -18 20.4576  2.5671   4 
  -1   2  18 23.2634  2.6552   3 
  -1   2  18 21.3017  2.9617  13 
   1   2 -18 21.1550  2.3160   4 
   1   2 -18 24.3997  2.9179   1 
   0  -2  18 27.6220  2.9844   3 
   0  -2  18 30.3661  2.9260   4 
   0   2  18 26.3996  3.4541  13 
   0   2  18 24.7937  2.8995   3 
   0   2 -18 24.9777  2.8767   1 
   1  -2  18 28.7754  3.0958   3 
   1  -2  18 28.0870  2.6099   4 
  -1   2 -18 31.1188  3.0077   1 
   1   2  18 31.5190  3.8056  13 
   1   2  18 24.3162  2.9950   3 
   1   2  18 26.3178  3.0121   4 
   2  -2  18 3.60448 0.85245   4 
   2  -2  18 2.78850 1.34164   3 
   2   2  18 6.45568 1.70018   3 
   2   2  18 4.38861 1.61074  13 
   2   2  18 4.33082 1.25843   4 
   3  -2  18 4.08210 1.03477  14 
   3  -2  18 5.94142 1.52753   3 
   3   2  18 7.13012 1.63160   3 
   3   2  18 4.47029 1.64261  13 
   4  -2  18 19.6574  1.9557  10 
   4  -2  18 22.3679  1.7569  14 
   4   2  18 19.9348  2.2222   3 
  -5  -3  18 29.2939  2.6717   3 
   5  -3 -18 34.0802  2.9252   1 
   5   3 -18 32.0550  2.0395  11 
  -4  -3  18 71.1043  4.5516   3 
  -4  -3  18 62.3627  4.8343  13 
   4  -3 -18 70.4162  5.0775   1 
   4   3 -18 65.1346  4.6151   1 
  -4   3  18 77.1133  4.9984  13 
   3  -3 -18 43.8849  4.1418   1 
  -3  -3  18 47.3201  3.8660   3 
   3   3 -18 51.0257  4.0385   1 
  -3   3  18 46.7437  4.1097  13 
   3   3 -18 59.9100  3.0286   4 
   2  -3 -18 9.31862 1.96052   1 
  -2  -3  18 10.2043  1.8465   3 
   2   3 -18 11.4912  1.5285   4 
   2   3 -18 10.8422  1.9831   1 
  -2   3  18 9.95105 2.02295  13 
  -1  -3  18 102.516   5.937   3 
   1   3 -18 99.3368  6.3148   1 
  -1   3  18 96.1543  6.8105  13 
   1   3 -18 93.7852  5.3840   4 
   0  -3  18 75.5408  4.5889   4 
   0  -3  18 77.8195  4.9158   3 
   0   3 -18 75.6915  5.1210   1 
   0   3  18 71.0858  5.7210  13 
   1  -3  18 58.6806  4.0418   3 
   1  -3  18 53.4129  3.4127   4 
   1   3  18 45.7737  3.8857   4 
   1   3  18 48.1793  3.9633   3 
   1   3  18 53.8138  4.7246  13 
  -1   3 -18 52.8823  3.8346   1 
   2  -3  18 1.20386 1.16406   3 
   2  -3  18 0.53069 0.75756  14 
   2   3  18 0.98270 1.10897   3 
   2   3  18 2.06041 1.34627  13 
  -2   3 -18 0.40223 0.82211   1 
   2   3  18 0.51521 0.90998   4 
   3  -3  18 112.205   5.689  14 
   3   3  18 111.737   6.365   3 
   3   3  18 107.368   7.135  13 
   4  -3  18 26.5855  1.8747  14 
   4   3  18 26.4348  2.1949   3 
  -5  -4  18 0.56847 0.68115   3 
   5  -4 -18 0.69412 0.76977   1 
  -4  -4  18 28.3265  2.6794   3 
   4  -4 -18 24.5928  2.7695   1 
   3  -4 -18 18.1553  2.5810   1 
  -3  -4  18 24.3229  2.6031   3 
   3   4 -18 24.0065  1.6590   4 
   3   4 -18 24.3315  2.6494   1 
  -3   4  18 23.6158  2.7598  13 
  -2  -4  18 10.1930  1.7061   3 
   2   4 -18 6.85283 1.13806   4 
  -2   4  18 9.39660 2.00338  13 
   2   4 -18 7.80958 1.66176   1 
  -1  -4  18 47.4844  3.5241   3 
   1   4 -18 45.2941  3.7340   1 
   1   4 -18 48.5965  3.1807   4 
  -1   4  18 51.4930  4.3206  13 
   0  -4  18 84.4277  4.7329   4 
   0  -4  18 79.4654  4.9660   3 
   0   4  18 74.9050  5.9375  13 
   0   4 -18 86.3300  5.3921   1 
   1  -4  18 44.4423  2.8066   4 
   1  -4  18 43.9391  2.9429  14 
  -1   4 -18 46.5926  3.3975   1 
   1   4  18 44.0965  4.0846  13 
   1   4  18 37.0353  3.5086   4 
   2  -4  18 42.8460  2.9368  14 
  -2   4 -18 44.8072  3.1966   1 
   2   4  18 51.9712  3.1572   4 
   3  -4  18 7.60869 1.15255  14 
   3   4  18 5.85426 1.24096   3 
   3   4  18 4.31081 1.26517  13 
  -3   4 -18 5.70542 0.98632   1 
   4  -5 -18 72.9291  4.8904   1 
  -4  -5  18 88.8900  4.5438   3 
  -4   5  18 84.5766  4.3990   7 
  -3  -5  18 53.2070  3.3618   3 
  -3   5  18 48.8020  3.2213   7 
  -2  -5  18 25.4044  2.3918   3 
   2   5 -18 22.4799  2.4579   1 
   2   5 -18 21.1408  1.7340   4 
  -1  -5  18 11.2225  1.5258   4 
   1   5 -18 9.25104 1.62000   1 
   1   5 -18 8.67794 1.24197   4 
  -1   5  18 12.5041  2.0902  13 
   0  -5  18 5.56928 1.07498  14 
   0  -5  18 9.32502 1.26563   4 
   0   5 -18 5.47527 1.29804   1 
   0   5  18 6.95310 1.72167  13 
   1  -5  18 15.0662  1.6381  14 
   1  -5  18 13.5615  1.1767   4 
   1   5  18 14.2629  1.9539   4 
   1   5  18 11.9735  2.2299  13 
  -1   5 -18 13.7378  1.7592   1 
   2  -5  18 76.7387  4.1000  14 
   2   5  18 71.3497  5.2336  13 
  -2   5 -18 75.1883  4.5117   1 
   2   5  18 80.9692  3.9759   4 
   3  -5  18 21.8739  1.6288  14 
  -2  -6  18 6.50660 1.09252   4 
   2   6 -18 4.56912 0.74545   4 
  -1  -6  18 28.8851  1.9552  14 
  -1  -6  18 28.6054  2.0450   4 
   1   6 -18 30.7104  2.4277   1 
   1   6 -18 24.0762  1.8459   4 
   0  -6  18 2.66736 0.75490  14 
   0  -6  18 3.90131 0.76415   4 
   0   6 -18 3.52493 0.96842   1 
   0   6  18 1.48372 1.05370   4 
   1  -6  18 1.61541 0.64146  14 
  -1   6 -18 2.34339 0.81573   1 
   1   6  18 2.43187 0.90263   4 
   2  -6  18 34.4236  2.0489  14 
  -2   6 -18 31.6775  2.2271   1 
   5   0 -19 2.20633 1.08109   1 
  -5   0  19 0.56610 0.89880  13 
   4   0 -19 1.69930 1.08690   1 
  -4   0  19 0.69713 0.89192   3 
  -4   0  19 2.19783 1.17259  13 
   3   0 -19 0.93649 1.11382   1 
  -3   0  19 -0.3738  0.8927   3 
  -3   0  19 1.46024 1.16955  13 
   2   0 -19 36.1626  3.8991   1 
   2   0 -19 41.8016  3.0358   4 
  -2   0  19 40.3420  3.2939   3 
  -2   0  19 42.7256  3.8398  13 
  -1   0  19 112.271   6.307   3 
   1   0 -19 96.6785  5.8598   4 
   1   0 -19 99.8918  6.6714   1 
  -1   0  19 110.770   7.070  13 
   0   0  19 -0.4889  0.9654   3 
   0   0  19 1.36541 1.18835  13 
   0   0 -19 0.75408 1.02284   1 
   1   0  19 -0.7498  1.0523  13 
   1   0  19 0.72745 1.06654   3 
   1   0  19 0.29936 0.95480   4 
   2   0  19 57.6150  4.2431   3 
   2   0  19 53.4178  3.2736   4 
   3   0  19 1.25050 0.90410  10 
   3   0  19 0.86112 1.01724   3 
   4   0  19 9.62941 1.49189   3 
   5  -1 -19 52.6295  3.7869   1 
  -5  -1  19 45.1665  3.6950  13 
  -5  -1  19 51.5257  3.2236   3 
   5   1 -19 48.7326  3.5690   1 
  -5   1  19 53.5911  3.8071  13 
  -4  -1  19 16.0098  1.9869   3 
   4  -1 -19 16.9998  2.4336   1 
  -4  -1  19 13.5785  2.2727  13 
   4   1 -19 14.5247  2.2244   1 
  -4   1  19 14.9805  2.2622  13 
  -3  -1  19 19.1348  2.7593  13 
  -3  -1  19 30.3458  2.9478   3 
   3  -1 -19 28.2475  3.3543   1 
   3   1 -19 26.7566  3.0883   1 
  -3   1  19 28.9134  3.3437  13 
   2  -1 -19 10.2017  2.0003   1 
  -2  -1  19 6.99149 1.56702   3 
  -2  -1  19 5.42657 1.54296  13 
   2  -1 -19 9.51318 1.56361   4 
   2   1 -19 7.41933 1.75946   1 
  -2   1  19 9.88471 1.69861   3 
  -2   1  19 6.95204 1.74390  13 
   2   1 -19 9.50676 1.46156   4 
   1  -1 -19 2.45155 1.26772   1 
  -1  -1  19 2.67007 1.33409  13 
  -1  -1  19 2.06907 1.17025   3 
   1  -1 -19 2.21552 1.12782   4 
   1   1 -19 5.32450 1.34357   4 
   1   1 -19 0.95727 1.08847   1 
  -1   1  19 1.91631 1.24102  13 
  -1   1  19 0.97388 1.11941   3 
   0  -1  19 59.0105  4.0666   4 
   0  -1  19 58.4534  4.3201   3 
   0   1 -19 56.1239  4.2777   1 
   0   1  19 57.5042  4.7652  13 
   0   1  19 63.8342  4.4016   3 
   1  -1  19 6.49418 1.37152   4 
   1  -1  19 6.25117 1.60435   3 
   1   1  19 3.51499 1.54915  13 
   1   1  19 7.80612 1.74263   3 
  -1   1 -19 4.10569 1.24893   1 
   1   1  19 4.04122 1.29412   4 
   2  -1  19 14.2226  1.4277   4 
   2  -1  19 13.7303  2.1539   3 
   2   1  19 16.7640  1.7574   4 
   2   1  19 16.7174  2.6009  13 
   2   1  19 16.7474  2.0649  10 
   2   1  19 17.4360  2.3915   3 
   3  -1  19 42.1793  3.0669  10 
   3  -1  19 48.0314  3.5325   3 
   3   1  19 45.1329  3.0663  10 
   3   1  19 48.7350  3.5970   3 
   4  -1  19 2.64651 0.98137   3 
   4   1  19 2.29071 0.89547   3 
   5  -2 -19 9.12558 1.57809   1 
  -5  -2  19 9.21626 1.33303   3 
  -4  -2  19 15.4765  1.9479   3 
   4  -2 -19 10.2610  1.9408   1 
  -4  -2  19 14.8162  2.1781  13 
  -4   2  19 16.6143  2.2801  13 
   4   2 -19 13.2632  2.0395   1 
   3  -2 -19 10.7241  2.0795   1 
  -3  -2  19 10.2449  1.9542  13 
  -3  -2  19 11.7107  1.9091   3 
  -3   2  19 16.0368  2.3538  13 
   3   2 -19 10.8613  1.1583   4 
   3   2 -19 12.2577  2.0724   1 
  -2  -2  19 36.3749  3.2840  13 
  -2  -2  19 38.5499  3.3615   3 
   2  -2 -19 27.0155  3.2608   1 
   2   2 -19 34.9568  2.6078   4 
  -2   2  19 35.8847  3.7553  13 
   2   2 -19 30.0439  3.3203   1 
   1  -2 -19 0.14230 0.98831   4 
  -1  -2  19 1.93880 1.10874   3 
   1   2 -19 0.61426 0.98222   1 
  -1   2  19 0.94805 1.07114  13 
   1   2 -19 1.48375 0.93399   4 
  -1   2  19 2.30265 1.15893   3 
   0  -2  19 27.5932  2.5834   4 
   0  -2  19 23.2211  2.7393   3 
   0  -2 -19 30.5489  3.0142   4 
   0   2  19 24.0760  3.2346  13 
   0   2  19 24.0502  2.6972   3 
   0   2 -19 21.4260  2.6421   1 
   1  -2  19 6.47085 1.58658   3 
   1  -2  19 5.81813 1.24370   4 
   1   2  19 4.63374 1.56600  13 
  -1   2 -19 4.70409 1.22782   1 
   1   2  19 10.9563  1.9395   3 
   1   2  19 5.00126 1.42929   4 
   2  -2  19 2.36732 1.19346   3 
   2   2  19 1.65683 0.87049   4 
   2   2  19 2.02195 1.19800   3 
   2   2  19 2.14226 1.31885  13 
   3  -2  19 6.92034 1.46441   3 
   3   2  19 9.83735 1.83675  13 
   3   2  19 5.88029 1.44131   3 
  -5  -3  19 32.3838  2.2882   3 
   5  -3 -19 29.3878  2.5339   1 
  -4  -3  19 25.2356  2.7304  13 
  -4  -3  19 33.2266  2.5972   3 
   4  -3 -19 29.1129  2.9861   1 
   4   3 -19 27.9792  2.5817   1 
  -4   3  19 30.1671  2.7472  13 
   3  -3 -19 67.3876  5.0499   1 
  -3  -3  19 79.9604  4.6839   3 
  -3   3  19 70.7527  5.0909  13 
   3   3 -19 71.0054  4.9083   1 
   2  -3 -19 21.8940  2.7098   1 
  -2  -3  19 21.7677  2.4635   3 
   2   3 -19 18.9800  1.8716   4 
   2   3 -19 24.2241  2.7728   1 
  -2   3  19 16.7707  2.4995  13 
  -1  -3  19 101.008   5.791   3 
   1   3 -19 93.9784  6.1709   1 
   1   3 -19 92.5216  5.2884   4 
  -1   3  19 105.354   6.814  13 
   0  -3  19 15.0552  1.8818   4 
   0  -3  19 16.2875  2.1289   3 
   0   3 -19 12.7719  1.9661   1 
   0   3  19 14.2469  2.4221  13 
   1  -3  19 51.9637  3.7299   3 
   1  -3  19 52.2859  3.1744   4 
   1   3  19 51.2713  3.7198   4 
  -1   3 -19 47.7138  3.5665   1 
   1   3  19 49.2557  4.3394  13 
   1   3  19 46.6847  3.6901   3 
   2   3  19 21.8468  1.9058   4 
   2   3  19 18.5716  2.7114  13 
   2   3  19 20.0514  2.4164   3 
  -2   3 -19 19.9211  2.0535   1 
   3  -3  19 3.16809 0.78298  14 
   3   3  19 3.58225 1.09063   3 
   4  -4 -19 29.1602  2.6364   1 
  -4  -4  19 34.9944  2.4795   3 
  -3  -4  19 15.4246  1.8539   3 
   3  -4 -19 9.82440 1.67880   1 
  -3   4  19 13.4930  2.0081  13 
   3   4 -19 10.0698  1.6879   1 
  -2  -4  19 15.1110  1.9614   3 
  -2   4  19 17.9536  2.4532  13 
   2   4 -19 16.0007  1.5719   4 
   2   4 -19 13.4526  1.9737   1 
  -1  -4  19 24.2205  2.4379   3 
  -1  -4  19 23.5907  2.2088   4 
   1   4 -19 21.0868  1.9730   4 
  -1   4  19 19.6328  2.7679  13 
   1   4 -19 19.8421  2.3855   1 
   0  -4  19 35.2016  2.8479   3 
   0  -4  19 35.6898  2.5720   4 
   0   4 -19 35.5577  2.9665   1 
   0   4  19 33.2660  3.6764  13 
   1  -4  19 56.9498  3.3296  14 
   1  -4  19 58.6816  3.1495   4 
   1   4  19 50.0748  4.3922  13 
  -1   4 -19 58.3436  3.8715   1 
   1   4  19 60.1121  3.8992   4 
   2  -4  19 11.3455  1.3191  14 
   2   4  19 14.8613  1.2968   4 
   2   4  19 12.8821  2.0265  13 
  -2   4 -19 11.2400  1.4560   1 
   3  -4  19 2.86075 0.68899  14 
  -3  -5  19 20.3218  1.8586   3 
  -2  -5  19 11.6614  1.4993   3 
   2   5 -19 10.5934  1.1362   4 
   2   5 -19 12.4502  1.6860   1 
  -1  -5  19 0.13426 0.66814   4 
  -1   5  19 0.42031 1.09171  13 
   1   5 -19 0.44431 0.55668   4 
   1   5 -19 0.61201 0.83129   1 
   0  -5  19 17.5441  1.6031   4 
   0   5  19 16.3522  2.3112  13 
   0   5 -19 16.9015  1.9702   1 
   0   5  19 18.3816  2.2165   4 
   1  -5  19 128.955   6.268  14 
  -1   5 -19 131.312   7.228   1 
   1   5  19 138.008   6.782   4 
   2  -5  19 35.9182  2.1299  14 
  -2   5 -19 32.8793  2.3406   1 
   2   6 -19 14.9661  1.0393   4 
  -1  -6  19 1.68422 0.60621   4 
   1   6 -19 1.59841 0.76965   1 
   1   6 -19 1.89726 0.55839   4 
   0  -6  19 21.4637  1.5689  14 
   0   6  19 23.4910  2.1143   4 
   0   6 -19 25.9261  2.0191   1 
  -1   6 -19 4.35731 0.84705   1 
   5   0 -20 15.6929  1.8595   1 
  -4   0  20 3.14030 1.13923  13 
   4   0 -20 4.28723 1.28985   1 
  -4   0  20 4.90743 1.10480   3 
  -3   0  20 1.06199 1.02351  13 
   3   0 -20 0.99357 0.99994   1 
  -3   0  20 0.69995 0.87635   3 
   2   0 -20 116.169   7.423   1 
  -2   0  20 128.674   7.691  13 
  -2   0  20 121.337   6.679   3 
   2   0 -20 115.563   6.213   4 
  -1   0  20 0.90406 1.01157   3 
   1   0 -20 0.84366 0.96494   4 
  -1   0  20 -0.0420  0.9658  13 
   1   0 -20 0.49091 1.00249   1 
   0   0  20 -0.4299  0.9435  13 
   0   0  20 1.80459 1.11826   3 
   0   0  20 2.00044 1.16015   4 
   0   0 -20 1.29847 1.07432   1 
   1   0  20 0.66206 1.04600   3 
   1   0  20 1.54499 0.97328   4 
   2   0  20 0.11798 0.93809   3 
   3   0  20 7.03498 1.40144   3 
   3   0  20 8.03101 1.26195  10 
   5  -1 -20 5.05852 1.12022   1 
  -5  -1  20 5.59606 0.95331   3 
   5   1 -20 5.60775 1.14562   1 
  -4  -1  20 23.4307  2.5772  13 
   4  -1 -20 23.4212  2.6665   1 
  -4  -1  20 23.6309  2.2444   3 
  -4   1  20 25.0196  2.7068  13 
   4   1 -20 20.9936  2.4922   1 
   3  -1 -20 7.22084 1.65954   1 
  -3  -1  20 7.32047 1.59295  13 
  -3  -1  20 11.9503  1.7172   3 
   3   1 -20 8.17861 1.72307   1 
  -3   1  20 6.55036 1.53264  13 
   2  -1 -20 27.5326  3.2858   1 
  -2  -1  20 37.3778  3.3545  13 
  -2  -1  20 39.9820  3.0461   3 
  -2   1  20 40.3886  3.4857  13 
   2   1 -20 34.5160  3.5828   1 
   2   1 -20 35.6583  2.6593   4 
   1  -1 -20 75.9333  4.7312   4 
  -1  -1  20 86.9227  5.5898  13 
   1  -1 -20 74.0983  5.2560   1 
  -1  -1  20 86.7336  5.1289   3 
  -1   1  20 80.7002  5.6647  13 
   1   1 -20 74.7755  5.3028   1 
  -1   1  20 73.3116  4.8467   3 
   1   1 -20 76.4346  4.6275   4 
   0  -1  20 53.7658  3.7680   4 
   0  -1 -20 46.0397  3.6974   4 
   0  -1  20 64.3413  4.1636   3 
   0   1 -20 55.2007  4.0505   1 
   0   1  20 63.8466  4.7049  13 
   0   1  20 52.9525  3.9397   4 
   0   1  20 52.3874  3.9582   3 
   1  -1  20 2.95695 1.23601   3 
   1  -1  20 2.89600 1.01371   4 
   1   1  20 2.61409 1.11716   4 
   1   1  20 4.01933 1.34153   3 
   1   1  20 4.50389 1.56905  13 
   2  -1  20 51.5368  3.6508   3 
   2   1  20 41.1429  3.7470  13 
   2   1  20 47.6091  2.6074   4 
   2   1  20 48.1655  3.6306   3 
   3  -1  20 7.96722 1.48885   3 
   3  -1  20 8.89095 1.29910  10 
   3   1  20 10.2759  1.6346   3 
  -5  -2  20 19.8546  1.5946   3 
   5  -2 -20 18.0666  1.9476   1 
   4  -2 -20 8.49397 1.59920   1 
  -4  -2  20 5.51600 1.29095  13 
  -4  -2  20 8.24676 1.31683   3 
  -4   2  20 8.53495 1.52363  13 
   4   2 -20 7.12297 1.46672   1 
  -3  -2  20 69.3838  4.6541  13 
  -3  -2  20 71.6218  4.2521   3 
   3  -2 -20 60.0919  4.6528   1 
   3   2 -20 66.3303  4.6571   1 
  -3   2  20 63.9730  4.7279  13 
   2  -2 -20 42.2130  3.6877   1 
  -2  -2  20 55.9981  3.6224   3 
   2   2 -20 44.9688  2.9933   4 
   2   2 -20 48.4351  3.8186   1 
  -2   2  20 44.7754  3.8617  13 
  -1  -2  20 43.8208  3.2303   3 
   1   2 -20 31.3900  2.6503   4 
   1   2 -20 36.6188  3.2433   1 
  -1   2  20 38.5330  3.5746  13 
  -1   2  20 36.2100  3.2265   3 
   0  -2  20 24.9745  2.4313   4 
   0  -2 -20 18.9717  2.3630   4 
   0  -2  20 31.7985  3.0437   3 
   0   2  20 28.9719  2.9254   3 
   0   2 -20 28.4058  2.8698   1 
   0   2  20 29.8313  2.9675   4 
   0   2  20 27.8619  3.3786  13 
   1  -2  20 2.29517 0.86657   4 
   1  -2  20 1.91703 1.11255   3 
   1   2  20 1.10574 0.99162   4 
   1   2  20 1.02332 1.02298   3 
   1   2  20 -0.5454  0.9630  13 
  -1   2 -20 1.84396 0.90491   1 
   2  -2  20 8.01649 1.51167   3 
   2   2  20 6.77798 1.60788  13 
   2   2  20 2.46318 1.14999   3 
   2   2  20 5.33427 0.82598   4 
   3  -2  20 0.96136 0.89706   3 
   3  -2  20 2.19723 0.75381  10 
   3   2  20 2.02706 0.88698   3 
  -4  -3  20 1.08454 0.74866   3 
   4  -3 -20 1.52706 0.87929   1 
   4   3 -20 0.37779 0.79645   1 
  -3  -3  20 62.5469  3.7991   3 
   3  -3 -20 53.2618  4.1335   1 
   3   3 -20 65.4846  4.2420   1 
  -3   3  20 57.5936  4.2797  13 
   2  -3 -20 1.59710 1.12444   1 
  -2  -3  20 2.58789 1.09669   3 
   2   3 -20 4.54531 0.96045   4 
   2   3 -20 2.92050 1.14423   1 
  -2   3  20 2.25866 1.16545  13 
  -1  -3  20 42.8588  3.0873   4 
  -1  -3  20 48.7471  3.3509   3 
   1   3 -20 40.6786  2.8522   4 
  -1   3  20 44.7394  3.8088  13 
   1   3 -20 44.0117  3.4935   1 
   0  -3  20 12.7140  1.5633   4 
   0  -3  20 13.6017  1.8190   3 
   0   3  20 12.1204  1.9628   4 
   0   3 -20 10.1273  1.6813   1 
   0   3  20 10.0500  1.9611  13 
   1  -3  20 8.22856 1.08819   4 
   1  -3  20 8.38396 1.53163   3 
   1   3  20 7.43692 1.68204  13 
   1   3  20 7.65506 1.52563   3 
   1   3  20 8.59879 1.46510   4 
  -1   3 -20 9.54671 1.44745   1 
   2   3  20 18.2130  1.9609   3 
  -2   3 -20 16.7599  1.6880   1 
   2   3  20 20.0768  2.4387  13 
  -4  -4  20 22.3872  1.7336   3 
  -3  -4  20 30.0184  2.2167   3 
   3  -4 -20 26.3474  2.3682   1 
   3   4 -20 26.7620  2.3653   1 
  -2  -4  20 3.35997 1.02087   3 
   2   4 -20 4.10165 1.15719   1 
  -2   4  20 4.47918 1.33538  13 
   2   4 -20 2.73336 0.72173   4 
  -1  -4  20 7.69758 1.37311   3 
  -1  -4  20 6.54656 1.13795   4 
  -1   4  20 2.98033 1.17196  13 
   1   4 -20 4.98106 0.92494   4 
   1   4 -20 5.76077 1.30786   1 
   0  -4  20 7.70833 1.38783   3 
   0  -4  20 7.45656 1.10532   4 
   0   4 -20 7.19295 1.34380   1 
   0   4  20 5.63203 1.45742  13 
   0   4  20 8.07358 1.58539   4 
   1   4  20 21.9753  2.5879  13 
  -1   4 -20 22.3934  2.0573   1 
   1   4  20 28.6988  2.1969   4 
  -2   4 -20 29.4193  2.1159   1 
  -2  -5  20 4.05114 0.89649   4 
   2   5 -20 3.28644 0.97638   1 
   2   5 -20 2.77183 0.57722   4 
  -1  -5  20 3.28800 0.79330   4 
   1   5 -20 1.98134 0.86944   1 
   1   5 -20 1.46777 0.58687   4 
   0  -5  20 13.0853  1.1167   4 
   0   5  20 10.7538  1.5042   4 
   0   5 -20 7.25726 1.00870   4 
   0   5 -20 11.6217  1.4586   1 
  -1   5 -20 33.5301  2.3779   1 
   4   0 -21 0.74251 0.82739   1 
  -4   0  21 1.23488 0.77473  13 
  -4   0  21 2.11490 0.78073   3 
  -3   0  21 2.54740 1.04619  13 
  -3   0  21 4.88663 1.15679   3 
   3   0 -21 3.18192 1.19593   1 
   2   0 -21 1.88259 1.07308   1 
  -2   0  21 1.65243 0.91527   3 
  -2   0  21 2.48020 1.09636  13 
  -1   0  21 4.51188 1.27770   3 
  -1   0  21 8.76567 1.77936  13 
   1   0 -21 6.50151 1.22786   4 
   1   0 -21 7.21482 1.54617   1 
   0   0 -21 3.62219 1.17312   4 
   0   0  21 4.76369 1.29552   4 
   0   0  21 5.80409 1.41184   3 
   0   0  21 4.63907 1.43218  13 
   1   0  21 3.21876 1.16768   3 
   1   0  21 3.37852 0.96593   4 
   2   0  21 6.22115 1.15931  10 
   2   0  21 7.47259 1.45915   3 
   3   0  21 2.27471 0.85914   3 
   4  -1 -21 19.5557  2.2296   1 
  -4  -1  21 18.5306  1.7493   3 
   4   1 -21 17.7811  2.0586   1 
  -3  -1  21 4.66821 1.10367   3 
   3  -1 -21 6.94040 1.48745   1 
  -3  -1  21 5.44540 1.30792  13 
  -3   1  21 6.12753 1.35614  13 
   3   1 -21 5.30283 1.30040   1 
  -2  -1  21 4.23803 1.17293   3 
   2  -1 -21 4.04245 1.26251   1 
  -2  -1  21 2.59960 1.16710  13 
   2   1 -21 4.08709 1.23583   1 
  -2   1  21 2.08299 1.02369   3 
  -2   1  21 3.49725 1.21374  13 
   2   1 -21 5.50964 1.02359   4 
   1  -1 -21 7.10299 1.50083   1 
  -1  -1  21 9.33640 1.74338  13 
  -1  -1  21 9.77009 1.68692   3 
   1  -1 -21 6.35027 1.28810   4 
  -1   1  21 7.67367 1.53963   3 
   1   1 -21 6.05890 1.42843   1 
  -1   1  21 7.76422 1.68729  13 
   1   1 -21 4.88350 1.12908   4 
   0  -1  21 7.75492 1.37498   4 
   0  -1 -21 7.56952 1.47231   4 
   0  -1  21 9.85225 1.71810   3 
   0   1 -21 4.79409 1.27127   1 
   0   1  21 5.78299 1.38603   3 
   0   1 -21 7.51704 1.37845   4 
   0   1  21 8.44267 1.52451   4 
   1  -1  21 10.1940  1.7538   3 
   1  -1  21 10.4102  1.3440   4 
   1   1  21 14.6896  2.2019  13 
   1   1  21 8.94144 1.39721   4 
   1   1  21 11.4892  1.8301   3 
   2  -1  21 11.4434  1.6890   3 
   2   1  21 12.1426  1.7559   3 
   3   1  21 14.8332  1.6220   3 
   4  -2 -21 4.51631 1.15158   1 
  -4  -2  21 6.38455 1.04985   3 
   4   2 -21 7.13578 1.24758   1 
  -3  -2  21 18.8549  1.9190   3 
   3  -2 -21 20.2614  2.3322   1 
  -3  -2  21 18.3184  2.0703  13 
  -3   2  21 18.3130  2.2768  13 
   3   2 -21 19.6362  2.2056   1 
   2  -2 -21 5.07241 1.35260   1 
  -2  -2  21 5.18391 1.23104   3 
   2   2 -21 5.72931 0.96572   4 
  -2   2  21 5.03484 1.31918  13 
   2   2 -21 4.07086 1.21393   1 
  -1  -2  21 20.1624  2.0918   4 
  -1  -2  21 20.8707  2.2395   3 
   1   2 -21 17.9918  1.8203   4 
  -1   2  21 14.6518  2.1929  13 
   1   2 -21 19.2719  2.3026   1 
   0  -2  21 31.5764  2.8823   3 
   0  -2  21 30.7451  2.3973   4 
   0   2 -21 24.5878  2.3718   4 
   0   2  21 32.1552  2.8952   4 
   0   2  21 34.2133  2.7047   3 
   0   2  21 30.5493  3.2835  13 
   0   2 -21 29.0775  2.5835   1 
   1  -2  21 46.5828  3.2929   3 
   1  -2  21 48.9823  2.6602   4 
  -1   2 -21 37.9005  2.9722   1 
   1   2  21 42.5893  3.1906   3 
   1   2  21 43.8070  2.9580   4 
   1   2  21 45.5242  3.6907  13 
   2  -2  21 8.39794 1.39115   3 
   2   2  21 5.33127 1.15779   3 
  -4  -3  21 43.3212  2.6209   3 
  -3  -3  21 9.85593 1.32196   3 
   3  -3 -21 8.73951 1.43046   1 
   3   3 -21 8.74979 1.42603   1 
  -2  -3  21 8.35449 1.36386   3 
   2   3 -21 7.52118 1.44576   1 
  -2   3  21 5.65088 1.35013  13 
   2   3 -21 9.22907 1.06270   4 
  -1  -3  21 10.0540  1.3654   4 
  -1  -3  21 10.1994  1.5256   3 
   1   3 -21 8.42472 1.18945   4 
   1   3 -21 10.4804  1.6582   1 
  -1   3  21 9.47132 1.72448  13 
   0  -3  21 12.7325  1.7036   3 
   0  -3  21 10.9426  1.3381   4 
   0   3 -21 8.93550 1.29539   4 
   0   3 -21 9.66017 1.49520   1 
   0   3  21 10.9128  1.8199  13 
   0   3  21 8.93910 1.53788   4 
   1  -3  21 13.0313  1.6402   3 
   1   3  21 9.93770 1.33452   4 
  -1   3 -21 8.48097 1.26542   1 
   1   3  21 8.74879 1.63141  13 
  -3  -4  21 47.0671  2.8013   3 
  -2  -4  21 11.3574  1.4074   3 
   2   4 -21 14.5023  1.7236   1 
   2   4 -21 12.4725  1.0320   4 
  -1  -4  21 13.6355  1.3989   4 
  -1  -4  21 9.49836 1.35187   3 
   1   4 -21 9.31221 1.08913   4 
   1   4 -21 10.6388  1.5106   1 
   0  -4  21 61.9341  3.1191   4 
   0   4 -21 60.4058  3.7384   1 
   0   4  21 59.2168  3.6209   4 
   0   4 -21 49.7884  3.1332   4 
  -1   4 -21 10.0059  1.2417   1 
   1   4  21 12.0889  1.1852   4 
   4   0 -22 2.84204 0.87957   1 
  -3   0  22 -0.3618  0.6259   3 
   3   0 -22 0.24865 0.78948   1 
  -2   0  22 0.03694 0.70010   3 
  -2   0  22 0.69669 0.78211  13 
   2   0 -22 -0.1615  0.8108   1 
  -1   0  22 17.0323  1.9626   3 
   1   0 -22 14.9706  1.9368   1 
   1   0 -22 15.6352  1.6809   4 
  -1   0  22 15.0452  2.0937  13 
   0   0  22 15.5005  2.0872  13 
   0   0  22 13.1842  1.6320   4 
   0   0  22 16.7334  1.9517   3 
   0   0 -22 10.8189  1.4649   4 
   1   0  22 3.26898 1.06725   3 
   1   0  22 5.55728 0.88546   4 
   2   0  22 17.6138  1.8149   3 
   4  -1 -22 6.26752 1.12272   1 
   4   1 -22 7.56106 1.22438   1 
   3  -1 -22 7.10345 1.32759   1 
  -3  -1  22 5.79177 1.05636   3 
   3   1 -22 5.48348 1.21406   1 
   2  -1 -22 16.2922  2.0004   1 
  -2  -1  22 13.2070  1.8292  13 
  -2  -1  22 19.3354  1.9477   3 
   2   1 -22 20.5927  2.2548   1 
  -2   1  22 17.0087  1.8190   3 
  -2   1  22 13.3699  1.9020  13 
  -1  -1  22 11.8201  1.6135   3 
   1  -1 -22 13.3780  1.7455   1 
  -1  -1  22 11.3267  1.5969   4 
  -1   1  22 11.5662  1.8587  13 
  -1   1  22 13.4185  1.7025   3 
   1   1 -22 12.3325  1.7508   1 
   1   1 -22 10.0306  1.3390   4 
   0  -1  22 2.66647 0.98681   3 
   0  -1  22 1.82958 0.82202   4 
   0   1  22 1.98557 1.07032  13 
   0   1  22 3.54265 1.02579   4 
   0   1 -22 2.06366 0.90977   1 
   0   1  22 1.94308 0.89132   3 
   0   1 -22 2.15774 0.82149   4 
   1  -1  22 3.61996 1.04689   3 
   1  -1  22 3.59357 0.67822   4 
   1   1  22 4.87716 0.88631   4 
   1   1  22 4.89763 1.12992   3 
   2  -1  22 7.32157 1.17097   3 
   2   1  22 5.40213 1.08376   3 
   3  -2 -22 3.09555 0.97681   1 
   3   2 -22 4.07694 1.04406   1 
   2  -2 -22 4.02822 1.04985   1 
  -2  -2  22 3.78071 1.00768   3 
  -2   2  22 5.14805 1.18189  13 
   2   2 -22 5.88603 0.74379   4 
   2   2 -22 5.89498 1.26965   1 
  -1  -2  22 24.0501  2.1997   3 
  -1  -2  22 18.1463  1.8710   4 
  -1   2  22 18.8442  2.3174  13 
   1   2 -22 16.4021  1.9832   1 
   1   2 -22 19.6896  1.7673   4 
   0  -2  22 12.4535  1.4242   4 
   0  -2  22 14.7502  1.7681   3 
   0   2 -22 13.1273  1.4800   4 
   0   2  22 14.5214  1.7127   4 
   0   2  22 17.3787  1.8182   3 
   0   2  22 12.0293  1.8309  13 
   0   2 -22 11.2224  1.5189   1 
   1  -2  22 6.02891 1.17777   3 
   1   2  22 7.61306 1.27775   3 
   1   2  22 6.47082 0.94100   4 
  -3  -3  22 29.9136  2.0345   3 
  -2  -3  22 2.14653 0.77427   3 
   2   3 -22 1.59022 0.80134   1 
  -1  -3  22 46.0703  2.9313   3 
  -1  -3  22 46.5044  2.7742   4 
   1   3 -22 43.4487  3.1388   1 
   1   3 -22 43.5634  2.5970   4 
   0  -3  22 16.6404  1.3486   4 
   0  -3  22 18.6598  1.8303   3 
   0   3 -22 14.3714  1.6183   1 
   0   3  22 15.9230  1.6909   4 
   0   3 -22 14.0378  1.4134   4 
   1   4 -22 8.29266 1.17724   1 
   3   0 -23 5.69511 1.08580   1 
  -2   0  23 3.71358 0.88625   3 
   2   0 -23 2.52977 0.86299   1 
   1   0 -23 18.7840  1.9407   1 
  -1   0  23 24.1307  2.1098   4 
   0   0  23 8.85651 1.31000   3 
   0   0  23 11.3846  1.2694   4 
   0   0 -23 8.60966 1.14225   4 
   1   0  23 12.1367  1.4283   3 
   3   1 -23 3.80133 0.92030   1 
  -2  -1  23 24.9397  1.9002   3 
   2  -1 -23 22.5357  2.0143   1 
   2   1 -23 22.5408  2.0606   1 
  -1  -1  23 36.7739  2.4847   4 
  -1  -1  23 36.0999  2.5127   3 
   1   1 -23 35.2100  2.1574   4 
   1   1 -23 32.6483  2.5651   1 
  -1   1  23 37.7436  2.6285   4 
  -1   1  23 33.3715  2.4259   3 
   0  -1  23 22.0309  2.0567   3 
   0  -1  23 21.2355  1.6105   4 
   0   1  23 17.4176  1.8279   3 
   0   1  23 21.7113  1.8374   4 
   0   1 -23 19.1752  1.7157   4 
   1  -1  23 5.39901 0.99673   3 
  -2  -2  23 0.72361 0.59009   3 
   2   2 -23 1.05190 0.67000   1 
  -1  -2  23 44.4319  2.7548   3 
   1   2 -23 42.2758  2.3805   4 
   1   2 -23 40.2909  2.8664   1 
   0  -2  23 3.25485 0.64912   4 
   0  -2  23 2.31489 0.81704   3 
   0   2  23 3.48961 0.79377   4 
   0   0   0    0.00    0.00   0 
;
_shelx_hkl_checksum              76996

####################################################################### 
# 
# This file contains crystal structure data downloaded from the 
# Cambridge Structural Database (CSD) hosted by the Cambridge 
# Crystallographic Data Centre (CCDC).
# 
# Full information about CCDC data access policies and citation 
# guidelines are available at http://www.ccdc.cam.ac.uk/access/V1 
# 
# Audit and citation data items may have been added by the CCDC. 
# Please retain this information to preserve the provenance of 
# this file and to allow appropriate attribution of the data. 
# 
#######################################################################

data_cd213569
_database_code_depnum_ccdc_archive 'CCDC 967550'
_audit_update_record             
;
2013-10-21 deposited with the CCDC.
2015-09-15 downloaded from the CCDC.
;

_audit_creation_method           SHELXL-2013
_chemical_name_systematic        
; 
 ? 
;
_chemical_name_common            ?
_chemical_melting_point          ?
_chemical_formula_moiety         ?
_chemical_formula_sum            'C38.50 H29 Cl O4'
_chemical_formula_weight         591.07

loop_
_atom_type_symbol
_atom_type_description
_atom_type_scat_dispersion_real
_atom_type_scat_dispersion_imag
_atom_type_scat_source
C C 0.0033 0.0016 'International Tables Vol C Tables 4.2.6.8 and 6.1.1.4'
H H 0.0000 0.0000 'International Tables Vol C Tables 4.2.6.8 and 6.1.1.4'
O O 0.0106 0.0060 'International Tables Vol C Tables 4.2.6.8 and 6.1.1.4'
Cl Cl 0.1484 0.1585 'International Tables Vol C Tables 4.2.6.8 and 6.1.1.4'

_space_group_crystal_system      monoclinic
_space_group_IT_number           5
_space_group_name_H-M_alt        'C 2'
_space_group_name_Hall           'C 2y'

_shelx_space_group_comment       
; 
The symmetry employed for this shelxl refinement is uniquely defined 
by the following loop, which should always be used as a source of 
symmetry information in preference to the above space-group names. 
They are only intended as comments. 
;

loop_
_space_group_symop_operation_xyz
'x, y, z'
'-x, y, -z'
'x+1/2, y+1/2, z'
'-x+1/2, y+1/2, -z'

_cell_length_a                   16.8074(19)
_cell_length_b                   10.9989(12)
_cell_length_c                   16.649(2)
_cell_angle_alpha                90
_cell_angle_beta                 92.018(3)
_cell_angle_gamma                90
_cell_volume                     3075.8(6)
_cell_formula_units_Z            4
_cell_measurement_temperature    293(2)
_cell_measurement_reflns_used    ?
_cell_measurement_theta_min      ?
_cell_measurement_theta_max      ?

_exptl_crystal_description       prism
_exptl_crystal_colour            colorless
_exptl_crystal_density_meas      ?
_exptl_crystal_density_method    ?
_exptl_crystal_density_diffrn    1.276
_exptl_crystal_F_000             1236
_exptl_transmission_factor_min   ?
_exptl_transmission_factor_max   ?
_exptl_crystal_size_max          0.213
_exptl_crystal_size_mid          0.156
_exptl_crystal_size_min          0.123
_exptl_absorpt_coefficient_mu    0.165
_shelx_estimated_absorpt_T_min   ?
_shelx_estimated_absorpt_T_max   ?
_exptl_absorpt_correction_type   multi-scan
_exptl_absorpt_correction_T_min  0.24178
_exptl_absorpt_correction_T_max  1.00000
_exptl_absorpt_process_details   sadabs

_exptl_special_details           
; 
 ? 
;

_diffrn_ambient_temperature      293(2)
_diffrn_radiation_wavelength     0.71073
_diffrn_radiation_type           MoK\a
_diffrn_source                   ?
_diffrn_measurement_device_type  'CCD area detector'
_diffrn_measurement_method       'phi and omega scans'
_diffrn_detector_area_resol_mean ?
_diffrn_reflns_number            9347
_diffrn_reflns_av_unetI/netI     0.0612
_diffrn_reflns_av_R_equivalents  0.0432
_diffrn_reflns_limit_h_min       -17
_diffrn_reflns_limit_h_max       20
_diffrn_reflns_limit_k_min       -13
_diffrn_reflns_limit_k_max       13
_diffrn_reflns_limit_l_min       -20
_diffrn_reflns_limit_l_max       17
_diffrn_reflns_theta_min         2.213
_diffrn_reflns_theta_max         25.997
_diffrn_reflns_theta_full        25.242
_diffrn_measured_fraction_theta_max 0.998
_diffrn_measured_fraction_theta_full 0.998
_diffrn_reflns_Laue_measured_fraction_max 0.998
_diffrn_reflns_Laue_measured_fraction_full 0.998
_diffrn_reflns_point_group_measured_fraction_max 0.903
_diffrn_reflns_point_group_measured_fraction_full 0.904
_reflns_number_total             5478
_reflns_number_gt                3947
_reflns_threshold_expression     'I > 2\s(I)'
_reflns_Friedel_coverage         0.715
_reflns_Friedel_fraction_max     0.796
_reflns_Friedel_fraction_full    0.799

_reflns_special_details          
; 
 Reflections were merged by SHELXL according to the crystal 
 class for the calculation of statistics and refinement. 
  
 _reflns_Friedel_fraction is defined as the number of unique 
 Friedel pairs measured divided by the number that would be 
 possible theoretically, ignoring centric projections and 
 systematic absences. 
;

_computing_data_collection       'Bruker SMART'
_computing_cell_refinement       'Bruker SMART'
_computing_data_reduction        'Bruker SHELXTL'
_computing_structure_solution    'Bruker SHELXTL'
_computing_structure_refinement  'SHELXL-2013 (Sheldrick, 2013)'
_computing_molecular_graphics    'Bruker SHELXTL'
_computing_publication_material  'Bruker SHELXTL'

_refine_special_details          
; 
 ? 
;
_refine_ls_structure_factor_coef Fsqd
_refine_ls_matrix_type           full
_refine_ls_weighting_scheme      calc
_refine_ls_weighting_details     
'w=1/[\s^2^(Fo^2^)+(0.0776P)^2^+0.1360P] where P=(Fo^2^+2Fc^2^)/3'
_atom_sites_solution_primary     ?
_atom_sites_solution_secondary   ?
_atom_sites_solution_hydrogens   mixed
_refine_ls_hydrogen_treatment    constr
_refine_ls_extinction_method     SHELXL
_refine_ls_extinction_coef       ?
_refine_ls_extinction_expression Fc^*^=kFc[1+0.001xFc^2^\l^3^/sin(2\q)]^-1/4^
_refine_ls_abs_structure_details 
; 
 Flack x determined using 1313 quotients [(I+)-(I-)]/[(I+)+(I-)] 
 (Parsons and Flack (2004), Acta Cryst. A60, s61). 
;
_refine_ls_abs_structure_Flack   -0.06(8)
_chemical_absolute_configuration ad
_refine_ls_number_reflns         5478
_refine_ls_number_parameters     418
_refine_ls_number_restraints     85
_refine_ls_R_factor_all          0.0758
_refine_ls_R_factor_gt           0.0540
_refine_ls_wR_factor_ref         0.1527
_refine_ls_wR_factor_gt          0.1364
_refine_ls_goodness_of_fit_ref   1.029
_refine_ls_restrained_S_all      1.044
_refine_ls_shift/su_max          0.000
_refine_ls_shift/su_mean         0.000

loop_
_atom_site_label
_atom_site_type_symbol
_atom_site_fract_x
_atom_site_fract_y
_atom_site_fract_z
_atom_site_U_iso_or_equiv
_atom_site_adp_type
_atom_site_occupancy
_atom_site_site_symmetry_order
_atom_site_calc_flag
_atom_site_refinement_flags_posn
_atom_site_refinement_flags_adp
_atom_site_refinement_flags_occupancy
_atom_site_disorder_assembly
_atom_site_disorder_group
Cl1 Cl 0.91599(10) 0.99636(17) 0.98027(10) 0.1128(6) Uani 1 1 d . . . . .
O1 O 1.0360(3) -0.0405(4) 0.7322(4) 0.132(2) Uani 1 1 d . . . . .
O2 O 1.0664(2) 0.0816(5) 0.6316(3) 0.1056(14) Uani 1 1 d . . . . .
O3 O 0.8881(2) 0.4044(4) 0.9396(2) 0.1039(13) Uani 1 1 d . . . . .
O4 O 0.81875(17) 0.2482(3) 0.89018(18) 0.0790(9) Uani 1 1 d . . . . .
C1 C 1.0456(2) 0.2688(4) 0.6878(2) 0.0624(11) Uani 1 1 d . . . . .
C2 C 1.0462(3) 0.3922(5) 0.6847(3) 0.0747(12) Uani 1 1 d . . . . .
H2 H 1.0314 0.4377 0.7288 0.090 Uiso 1 1 calc R U . . .
C3 C 1.0693(4) 0.4505(7) 0.6143(4) 0.1021(19) Uani 1 1 d . . . . .
H3 H 1.0696 0.5350 0.6117 0.122 Uiso 1 1 calc R U . . .
C4 C 1.0913(4) 0.3846(13) 0.5501(4) 0.132(3) Uani 1 1 d . . . . .
H4 H 1.1070 0.4248 0.5041 0.159 Uiso 1 1 calc R U . . .
C5 C 1.0908(4) 0.2610(11) 0.5512(4) 0.119(3) Uani 1 1 d . . . . .
H5 H 1.1049 0.2157 0.5068 0.143 Uiso 1 1 calc R U . . .
C6 C 1.0685(3) 0.2063(7) 0.6209(3) 0.0863(17) Uani 1 1 d . . . . .
C7 C 1.0431(3) 0.0604(5) 0.7081(4) 0.0870(17) Uani 1 1 d . . . . .
C8 C 1.0271(2) 0.1787(4) 0.7515(2) 0.0589(10) Uani 1 1 d . . . . .
C9 C 0.9404(2) 0.1799(4) 0.7823(2) 0.0567(9) Uani 1 1 d . . . . .
H9 H 0.9306 0.0992 0.8048 0.068 Uiso 1 1 calc R U . . .
C10 C 0.9494(2) 0.2665(4) 0.8526(2) 0.0569(9) Uani 1 1 d . . . . .
C11 C 1.0248(2) 0.2725(4) 0.8792(2) 0.0627(10) Uani 1 1 d . . . . .
H11 H 1.0426 0.3207 0.9220 0.075 Uiso 1 1 calc R U . . .
C12 C 1.0772(2) 0.1929(4) 0.8320(2) 0.0613(10) Uani 1 1 d . . . . .
H12 H 1.0769 0.1131 0.8582 0.074 Uiso 1 1 calc R U . . .
C13 C 1.1638(2) 0.2283(4) 0.8260(2) 0.0643(11) Uani 1 1 d . . . . .
C14 C 1.1882(3) 0.3474(5) 0.8317(3) 0.0703(12) Uani 1 1 d . . . . .
H14 H 1.1507 0.4086 0.8377 0.084 Uiso 1 1 calc R U . . .
C15 C 1.2676(3) 0.3768(6) 0.8287(3) 0.0862(15) Uani 1 1 d . . . . .
H15 H 1.2829 0.4580 0.8315 0.103 Uiso 1 1 calc R U . . .
C16 C 1.3235(3) 0.2901(7) 0.8218(3) 0.0977(18) Uani 1 1 d . . . . .
H16 H 1.3771 0.3107 0.8208 0.117 Uiso 1 1 calc R U . . .
C17 C 1.3001(4) 0.1722(8) 0.8163(4) 0.109(2) Uani 1 1 d . . . . .
H17 H 1.3381 0.1117 0.8107 0.131 Uiso 1 1 calc R U . . .
C18 C 1.2207(3) 0.1404(5) 0.8189(3) 0.0874(15) Uani 1 1 d . . . . .
H18 H 1.2059 0.0591 0.8159 0.105 Uiso 1 1 calc R U . . .
C19 C 0.8835(3) 0.3159(5) 0.8981(2) 0.0672(11) Uani 1 1 d . . . . .
C20 C 0.7511(3) 0.2842(8) 0.9362(3) 0.105(2) Uani 1 1 d . . . . .
H23A H 0.7439 0.3717 0.9347 0.126 Uiso 0.6 1 d R U P A 1
H23B H 0.7578 0.2583 0.9917 0.126 Uiso 0.6 1 d R U P A 1
H23C H 0.7501 0.3713 0.9361 0.126 Uiso 0.4 1 d R U P B 2
H23D H 0.7594 0.2564 0.9904 0.126 Uiso 0.4 1 d R U P B 2
C21 C 0.67964(18) 0.2185(4) 0.8941(2) 0.071(2) Uani 0.6 1 d G U P C 1
C22 C 0.6681(3) 0.2419(5) 0.8125(2) 0.078(2) Uani 0.6 1 d G U P C 1
H22 H 0.7072 0.2821 0.7845 0.093 Uiso 0.6 1 calc R U P C 1
C23 C 0.5981(3) 0.2053(5) 0.7726(3) 0.082(2) Uani 0.6 1 d G U P C 1
H23 H 0.5904 0.2209 0.7180 0.099 Uiso 0.6 1 calc R U P C 1
C24 C 0.5397(2) 0.1452(5) 0.8143(4) 0.082(2) Uani 0.6 1 d G U P C 1
H24 H 0.4928 0.1207 0.7876 0.098 Uiso 0.6 1 calc R U P C 1
C25 C 0.5512(2) 0.1218(4) 0.8959(4) 0.080(2) Uani 0.6 1 d G U P C 1
H25 H 0.5121 0.0817 0.9239 0.096 Uiso 0.6 1 calc R U P C 1
C26 C 0.6212(3) 0.1585(4) 0.9358(2) 0.079(2) Uani 0.6 1 d G U P C 1
H26 H 0.6289 0.1428 0.9904 0.095 Uiso 0.6 1 calc R U P C 1
C21' C 0.6782(2) 0.2390(4) 0.9063(2) 0.061(3) Uani 0.4 1 d G U P C 2
C22' C 0.6430(3) 0.2666(4) 0.8317(3) 0.069(3) Uani 0.4 1 d G U P C 2
H22' H 0.6665 0.3235 0.7987 0.082 Uiso 0.4 1 calc R U P C 2
C23' C 0.5728(2) 0.2093(4) 0.8066(3) 0.071(2) Uani 0.4 1 d G U P C 2
H23' H 0.5492 0.2278 0.7567 0.085 Uiso 0.4 1 calc R U P C 2
C24' C 0.5377(2) 0.1243(5) 0.8561(4) 0.065(2) Uani 0.4 1 d G U P C 2
H24' H 0.4907 0.0859 0.8392 0.078 Uiso 0.4 1 calc R U P C 2
C25' C 0.5729(3) 0.0967(4) 0.9306(4) 0.072(3) Uani 0.4 1 d G U P C 2
H25' H 0.5495 0.0398 0.9637 0.086 Uiso 0.4 1 calc R U P C 2
C26' C 0.6432(3) 0.1540(4) 0.9558(2) 0.073(3) Uani 0.4 1 d G U P C 2
H26' H 0.6667 0.1355 1.0057 0.088 Uiso 0.4 1 calc R U P C 2
C27 C 0.8755(2) 0.2023(3) 0.7193(2) 0.0515(9) Uani 1 1 d . . . . .
C28 C 0.8499(2) 0.3168(4) 0.6970(2) 0.0592(10) Uani 1 1 d . . . . .
H28 H 0.8718 0.3844 0.7229 0.071 Uiso 1 1 calc R U . . .
C29 C 0.7924(2) 0.3328(4) 0.6369(2) 0.0567(9) Uani 1 1 d . . . . .
H29 H 0.7759 0.4112 0.6234 0.068 Uiso 1 1 calc R U . . .
C30 C 0.7583(2) 0.2343(4) 0.5959(2) 0.0527(9) Uani 1 1 d . . . . .
C31 C 0.7839(2) 0.1197(4) 0.6195(2) 0.0608(10) Uani 1 1 d . . . . .
H31 H 0.7618 0.0516 0.5941 0.073 Uiso 1 1 calc R U . . .
C32 C 0.8411(2) 0.1043(4) 0.6794(2) 0.0581(9) Uani 1 1 d . . . . .
H32 H 0.8571 0.0260 0.6935 0.070 Uiso 1 1 calc R U . . .
C33 C 0.6998(2) 0.2514(4) 0.5288(2) 0.0606(10) Uani 1 1 d . . . . .
C34 C 0.6968(4) 0.1725(5) 0.4649(3) 0.0943(17) Uani 1 1 d . . . . .
H34 H 0.7317 0.1069 0.4645 0.113 Uiso 1 1 calc R U . . .
C35 C 0.6432(4) 0.1887(6) 0.4015(4) 0.1153(19) Uani 1 1 d . U . . .
H35 H 0.6416 0.1327 0.3596 0.138 Uiso 1 1 calc R U . . .
C36 C 0.5932(4) 0.2837(6) 0.3990(4) 0.1044(16) Uani 1 1 d . U . . .
H36 H 0.5576 0.2942 0.3555 0.125 Uiso 1 1 calc R U . . .
C37 C 0.5950(3) 0.3642(6) 0.4607(4) 0.0968(16) Uani 1 1 d . U . . .
H37 H 0.5606 0.4306 0.4593 0.116 Uiso 1 1 calc R U . . .
C38 C 0.6477(3) 0.3484(5) 0.5257(3) 0.0765(13) Uani 1 1 d . . . . .
H38 H 0.6479 0.4038 0.5679 0.092 Uiso 1 1 calc R U . . .
C39 C 1.0000 0.9097(10) 1.0000 0.159(5) Uani 1 2 d S T P . .
H39A H 1.0090 0.8577 0.9541 0.190 Uiso 0.5 1 calc R U P . .
H39B H 0.9910 0.8577 1.0459 0.190 Uiso 0.5 1 calc R U P . .

loop_
_atom_site_aniso_label
_atom_site_aniso_U_11
_atom_site_aniso_U_22
_atom_site_aniso_U_33
_atom_site_aniso_U_23
_atom_site_aniso_U_13
_atom_site_aniso_U_12
Cl1 0.1213(12) 0.1142(12) 0.1013(10) 0.0027(9) -0.0185(8) -0.0092(10)
O1 0.139(4) 0.062(2) 0.190(5) -0.022(3) -0.065(4) 0.024(2)
O2 0.094(3) 0.120(4) 0.103(3) -0.056(3) -0.008(2) 0.031(2)
O3 0.092(3) 0.124(3) 0.097(3) -0.040(3) 0.019(2) -0.023(2)
O4 0.0589(17) 0.111(3) 0.0670(17) -0.0107(17) 0.0054(13) -0.0098(18)
C1 0.052(2) 0.081(3) 0.053(2) -0.008(2) -0.0047(16) 0.009(2)
C2 0.074(3) 0.090(4) 0.060(3) 0.008(2) 0.005(2) -0.001(2)
C3 0.083(4) 0.126(5) 0.097(4) 0.036(4) -0.003(3) -0.019(3)
C4 0.090(5) 0.246(12) 0.062(4) 0.013(5) 0.020(3) -0.015(6)
C5 0.087(4) 0.210(9) 0.061(4) -0.031(5) 0.015(3) 0.008(6)
C6 0.056(3) 0.143(6) 0.060(3) -0.031(3) 0.000(2) 0.015(3)
C7 0.074(3) 0.073(4) 0.111(4) -0.028(3) -0.038(3) 0.020(3)
C8 0.063(2) 0.059(2) 0.055(2) -0.0072(18) -0.0086(17) 0.0075(19)
C9 0.061(2) 0.054(2) 0.055(2) 0.0072(17) -0.0082(17) -0.0027(18)
C10 0.059(2) 0.067(2) 0.0447(18) 0.0041(17) -0.0045(16) -0.0078(19)
C11 0.067(2) 0.079(3) 0.0414(18) 0.0052(18) -0.0068(16) -0.010(2)
C12 0.062(2) 0.066(2) 0.055(2) 0.0071(19) -0.0124(18) 0.0009(19)
C13 0.058(2) 0.080(3) 0.054(2) -0.0008(19) -0.0111(17) 0.003(2)
C14 0.060(3) 0.081(3) 0.070(3) -0.001(2) -0.0024(19) 0.005(2)
C15 0.071(3) 0.101(4) 0.086(3) -0.008(3) 0.002(2) -0.013(3)
C16 0.061(3) 0.137(6) 0.095(4) -0.009(4) -0.003(2) 0.000(3)
C17 0.067(3) 0.133(6) 0.127(5) -0.022(4) -0.003(3) 0.025(4)
C18 0.073(3) 0.092(4) 0.097(4) -0.008(3) -0.014(3) 0.015(3)
C19 0.069(3) 0.085(3) 0.048(2) -0.002(2) -0.0036(17) -0.008(2)
C20 0.067(3) 0.179(7) 0.071(3) -0.028(4) 0.012(2) -0.004(3)
C21 0.062(4) 0.084(5) 0.068(4) 0.000(4) 0.011(3) 0.006(4)
C22 0.067(4) 0.088(4) 0.078(4) 0.007(3) 0.010(3) 0.006(3)
C23 0.073(4) 0.095(4) 0.079(4) -0.002(4) 0.007(3) 0.013(4)
C24 0.068(4) 0.086(5) 0.092(5) -0.005(4) 0.003(4) 0.006(3)
C25 0.072(4) 0.087(4) 0.082(5) -0.002(4) 0.015(4) -0.003(4)
C26 0.074(4) 0.093(5) 0.072(4) -0.001(4) 0.017(3) 0.003(4)
C21' 0.054(5) 0.064(5) 0.065(5) 0.001(4) 0.000(4) 0.012(4)
C22' 0.062(5) 0.071(5) 0.072(5) 0.011(4) 0.000(4) -0.001(4)
C23' 0.065(5) 0.076(5) 0.070(5) 0.011(4) -0.009(4) 0.002(4)
C24' 0.061(5) 0.073(5) 0.060(5) -0.001(4) -0.003(4) -0.001(4)
C25' 0.065(5) 0.076(5) 0.073(5) -0.001(4) 0.002(4) 0.004(4)
C26' 0.067(5) 0.078(5) 0.075(5) 0.003(4) 0.003(4) 0.010(4)
C27 0.058(2) 0.049(2) 0.0478(19) 0.0059(15) -0.0009(15) -0.0018(17)
C28 0.070(2) 0.055(2) 0.052(2) -0.0056(17) -0.0052(17) -0.005(2)
C29 0.067(2) 0.052(2) 0.051(2) 0.0016(17) -0.0003(17) 0.0076(19)
C30 0.054(2) 0.058(2) 0.0465(18) 0.0030(16) 0.0016(15) 0.0013(18)
C31 0.064(2) 0.052(2) 0.065(2) -0.0023(18) -0.0117(18) -0.0043(19)
C32 0.064(2) 0.048(2) 0.062(2) 0.0091(17) -0.0093(18) -0.0021(18)
C33 0.059(2) 0.068(3) 0.055(2) 0.0073(19) -0.0020(16) 0.002(2)
C34 0.117(4) 0.082(3) 0.080(3) -0.017(3) -0.041(3) 0.026(3)
C35 0.138(5) 0.106(4) 0.098(4) -0.008(3) -0.051(3) 0.014(4)
C36 0.103(3) 0.110(4) 0.097(3) 0.014(3) -0.046(3) 0.007(3)
C37 0.078(3) 0.106(4) 0.104(4) 0.021(3) -0.023(3) 0.017(3)
C38 0.069(3) 0.085(3) 0.075(3) 0.001(2) -0.004(2) 0.016(3)
C39 0.162(11) 0.073(6) 0.240(15) 0.000 -0.005(10) 0.000

_geom_special_details            
; 
 All esds (except the esd in the dihedral angle between two l.s. planes) 
 are estimated using the full covariance matrix.  The cell esds are taken 
 into account individually in the estimation of esds in distances, angles 
 and torsion angles; correlations between esds in cell parameters are only 
 used when they are defined by crystal symmetry.  An approximate (isotropic) 
 treatment of cell esds is used for estimating esds involving l.s. planes. 
;

loop_
_geom_bond_atom_site_label_1
_geom_bond_atom_site_label_2
_geom_bond_distance
_geom_bond_site_symmetry_2
_geom_bond_publ_flag
Cl1 C39 1.726(6) . ?
O1 C7 1.187(7) . ?
O2 C7 1.365(8) . ?
O2 C6 1.384(8) . ?
O3 C19 1.195(6) . ?
O4 C19 1.321(5) . ?
O4 C20 1.448(6) . ?
C1 C2 1.359(7) . ?
C1 C6 1.376(6) . ?
C1 C8 1.492(6) . ?
C2 C3 1.403(8) . ?
C2 H2 0.9300 . ?
C3 C4 1.354(12) . ?
C3 H3 0.9300 . ?
C4 C5 1.360(12) . ?
C4 H4 0.9300 . ?
C5 C6 1.371(10) . ?
C5 H5 0.9300 . ?
C7 C8 1.516(7) . ?
C8 C9 1.562(6) . ?
C8 C12 1.567(5) . ?
C9 C27 1.506(5) . ?
C9 C10 1.513(6) . ?
C9 H9 0.9800 . ?
C10 C11 1.329(5) . ?
C10 C19 1.468(6) . ?
C11 C12 1.486(6) . ?
C11 H11 0.9300 . ?
C12 C13 1.513(6) . ?
C12 H12 0.9800 . ?
C13 C18 1.367(7) . ?
C13 C14 1.375(7) . ?
C14 C15 1.375(7) . ?
C14 H14 0.9300 . ?
C15 C16 1.346(8) . ?
C15 H15 0.9300 . ?
C16 C17 1.358(10) . ?
C16 H16 0.9300 . ?
C17 C18 1.382(9) . ?
C17 H17 0.9300 . ?
C18 H18 0.9300 . ?
C20 C21' 1.398(6) . ?
C20 C21 1.548(7) . ?
C20 H23A 0.9700 . ?
C20 H23B 0.9700 . ?
C20 H23C 0.9580 . ?
C20 H23D 0.9590 . ?
C21 C22 1.3900 . ?
C21 C26 1.3900 . ?
C22 C23 1.3900 . ?
C22 H22 0.9300 . ?
C23 C24 1.3900 . ?
C23 H23 0.9300 . ?
C24 C25 1.3900 . ?
C24 H24 0.9300 . ?
C25 C26 1.3900 . ?
C25 H25 0.9300 . ?
C26 H26 0.9300 . ?
C21' C22' 1.3900 . ?
C21' C26' 1.3900 . ?
C22' C23' 1.3900 . ?
C22' H22' 0.9300 . ?
C23' C24' 1.3900 . ?
C23' H23' 0.9300 . ?
C24' C25' 1.3900 . ?
C24' H24' 0.9300 . ?
C25' C26' 1.3900 . ?
C25' H25' 0.9300 . ?
C26' H26' 0.9300 . ?
C27 C28 1.378(6) . ?
C27 C32 1.382(5) . ?
C28 C29 1.378(5) . ?
C28 H28 0.9300 . ?
C29 C30 1.392(6) . ?
C29 H29 0.9300 . ?
C30 C31 1.385(6) . ?
C30 C33 1.475(5) . ?
C31 C32 1.371(5) . ?
C31 H31 0.9300 . ?
C32 H32 0.9300 . ?
C33 C34 1.372(6) . ?
C33 C38 1.380(6) . ?
C34 C35 1.375(7) . ?
C34 H34 0.9300 . ?
C35 C36 1.342(9) . ?
C35 H35 0.9300 . ?
C36 C37 1.355(9) . ?
C36 H36 0.9300 . ?
C37 C38 1.386(7) . ?
C37 H37 0.9300 . ?
C38 H38 0.9300 . ?
C39 Cl1 1.726(6) 2_757 ?
C39 H39A 0.9700 . ?
C39 H39B 0.9700 . ?

loop_
_geom_angle_atom_site_label_1
_geom_angle_atom_site_label_2
_geom_angle_atom_site_label_3
_geom_angle
_geom_angle_site_symmetry_1
_geom_angle_site_symmetry_3
_geom_angle_publ_flag
C7 O2 C6 107.4(4) . . ?
C19 O4 C20 116.9(4) . . ?
C2 C1 C6 117.7(5) . . ?
C2 C1 C8 133.9(4) . . ?
C6 C1 C8 108.4(5) . . ?
C1 C2 C3 119.4(5) . . ?
C1 C2 H2 120.3 . . ?
C3 C2 H2 120.3 . . ?
C4 C3 C2 120.4(8) . . ?
C4 C3 H3 119.8 . . ?
C2 C3 H3 119.8 . . ?
C3 C4 C5 121.5(7) . . ?
C3 C4 H4 119.3 . . ?
C5 C4 H4 119.3 . . ?
C4 C5 C6 116.9(6) . . ?
C4 C5 H5 121.5 . . ?
C6 C5 H5 121.5 . . ?
C5 C6 C1 124.0(7) . . ?
C5 C6 O2 123.6(6) . . ?
C1 C6 O2 112.4(5) . . ?
O1 C7 O2 120.6(6) . . ?
O1 C7 C8 128.3(7) . . ?
O2 C7 C8 111.1(5) . . ?
C1 C8 C7 100.7(4) . . ?
C1 C8 C9 116.6(3) . . ?
C7 C8 C9 110.3(4) . . ?
C1 C8 C12 115.0(3) . . ?
C7 C8 C12 113.2(3) . . ?
C9 C8 C12 101.4(3) . . ?
C27 C9 C10 119.2(3) . . ?
C27 C9 C8 115.7(3) . . ?
C10 C9 C8 101.0(3) . . ?
C27 C9 H9 106.7 . . ?
C10 C9 H9 106.7 . . ?
C8 C9 H9 106.7 . . ?
C11 C10 C19 122.6(4) . . ?
C11 C10 C9 111.0(4) . . ?
C19 C10 C9 125.1(4) . . ?
C10 C11 C12 111.8(4) . . ?
C10 C11 H11 124.1 . . ?
C12 C11 H11 124.1 . . ?
C11 C12 C13 118.2(4) . . ?
C11 C12 C8 101.5(3) . . ?
C13 C12 C8 117.3(3) . . ?
C11 C12 H12 106.3 . . ?
C13 C12 H12 106.3 . . ?
C8 C12 H12 106.3 . . ?
C18 C13 C14 118.2(4) . . ?
C18 C13 C12 120.0(4) . . ?
C14 C13 C12 121.7(4) . . ?
C13 C14 C15 120.5(5) . . ?
C13 C14 H14 119.7 . . ?
C15 C14 H14 119.7 . . ?
C16 C15 C14 121.2(6) . . ?
C16 C15 H15 119.4 . . ?
C14 C15 H15 119.4 . . ?
C15 C16 C17 118.7(5) . . ?
C15 C16 H16 120.6 . . ?
C17 C16 H16 120.6 . . ?
C16 C17 C18 121.2(6) . . ?
C16 C17 H17 119.4 . . ?
C18 C17 H17 119.4 . . ?
C13 C18 C17 120.2(6) . . ?
C13 C18 H18 119.9 . . ?
C17 C18 H18 119.9 . . ?
O3 C19 O4 123.6(4) . . ?
O3 C19 C10 124.4(4) . . ?
O4 C19 C10 112.0(4) . . ?
C21' C20 O4 114.2(5) . . ?
O4 C20 C21 104.1(4) . . ?
O4 C20 H23A 110.9 . . ?
C21 C20 H23A 110.9 . . ?
O4 C20 H23B 110.9 . . ?
C21 C20 H23B 110.9 . . ?
H23A C20 H23B 109.0 . . ?
C21' C20 H23C 109.9 . . ?
O4 C20 H23C 106.7 . . ?
C21' C20 H23D 108.5 . . ?
O4 C20 H23D 108.7 . . ?
H23C C20 H23D 108.8 . . ?
C22 C21 C26 120.0 . . ?
C22 C21 C20 115.8(3) . . ?
C26 C21 C20 123.1(3) . . ?
C21 C22 C23 120.0 . . ?
C21 C22 H22 120.0 . . ?
C23 C22 H22 120.0 . . ?
C24 C23 C22 120.0 . . ?
C24 C23 H23 120.0 . . ?
C22 C23 H23 120.0 . . ?
C23 C24 C25 120.0 . . ?
C23 C24 H24 120.0 . . ?
C25 C24 H24 120.0 . . ?
C24 C25 C26 120.0 . . ?
C24 C25 H25 120.0 . . ?
C26 C25 H25 120.0 . . ?
C25 C26 C21 120.0 . . ?
C25 C26 H26 120.0 . . ?
C21 C26 H26 120.0 . . ?
C22' C21' C26' 120.0 . . ?
C22' C21' C20 125.5(4) . . ?
C26' C21' C20 114.4(4) . . ?
C21' C22' C23' 120.0 . . ?
C21' C22' H22' 120.0 . . ?
C23' C22' H22' 120.0 . . ?
C24' C23' C22' 120.0 . . ?
C24' C23' H23' 120.0 . . ?
C22' C23' H23' 120.0 . . ?
C25' C24' C23' 120.0 . . ?
C25' C24' H24' 120.0 . . ?
C23' C24' H24' 120.0 . . ?
C24' C25' C26' 120.0 . . ?
C24' C25' H25' 120.0 . . ?
C26' C25' H25' 120.0 . . ?
C25' C26' C21' 120.0 . . ?
C25' C26' H26' 120.0 . . ?
C21' C26' H26' 120.0 . . ?
C28 C27 C32 117.4(3) . . ?
C28 C27 C9 123.3(3) . . ?
C32 C27 C9 119.2(3) . . ?
C29 C28 C27 121.2(3) . . ?
C29 C28 H28 119.4 . . ?
C27 C28 H28 119.4 . . ?
C28 C29 C30 121.4(4) . . ?
C28 C29 H29 119.3 . . ?
C30 C29 H29 119.3 . . ?
C31 C30 C29 116.9(3) . . ?
C31 C30 C33 121.5(3) . . ?
C29 C30 C33 121.6(3) . . ?
C32 C31 C30 121.4(3) . . ?
C32 C31 H31 119.3 . . ?
C30 C31 H31 119.3 . . ?
C31 C32 C27 121.7(3) . . ?
C31 C32 H32 119.2 . . ?
C27 C32 H32 119.2 . . ?
C34 C33 C38 117.0(4) . . ?
C34 C33 C30 120.8(4) . . ?
C38 C33 C30 122.1(4) . . ?
C33 C34 C35 121.2(5) . . ?
C33 C34 H34 119.4 . . ?
C35 C34 H34 119.4 . . ?
C36 C35 C34 121.2(6) . . ?
C36 C35 H35 119.4 . . ?
C34 C35 H35 119.4 . . ?
C35 C36 C37 119.3(5) . . ?
C35 C36 H36 120.4 . . ?
C37 C36 H36 120.4 . . ?
C36 C37 C38 120.4(5) . . ?
C36 C37 H37 119.8 . . ?
C38 C37 H37 119.8 . . ?
C33 C38 C37 120.9(5) . . ?
C33 C38 H38 119.6 . . ?
C37 C38 H38 119.6 . . ?
Cl1 C39 Cl1 112.9(6) . 2_757 ?
Cl1 C39 H39A 109.0 . . ?
Cl1 C39 H39A 109.0 2_757 . ?
Cl1 C39 H39B 109.0 . . ?
Cl1 C39 H39B 109.0 2_757 . ?
H39A C39 H39B 107.8 . . ?

loop_
_geom_torsion_atom_site_label_1
_geom_torsion_atom_site_label_2
_geom_torsion_atom_site_label_3
_geom_torsion_atom_site_label_4
_geom_torsion
_geom_torsion_site_symmetry_1
_geom_torsion_site_symmetry_2
_geom_torsion_site_symmetry_3
_geom_torsion_site_symmetry_4
_geom_torsion_publ_flag
C6 C1 C2 C3 0.4(7) . . . . ?
C8 C1 C2 C3 178.1(4) . . . . ?
C1 C2 C3 C4 -0.3(8) . . . . ?
C2 C3 C4 C5 0.8(11) . . . . ?
C3 C4 C5 C6 -1.2(12) . . . . ?
C4 C5 C6 C1 1.3(10) . . . . ?
C4 C5 C6 O2 -178.9(6) . . . . ?
C2 C1 C6 C5 -0.9(7) . . . . ?
C8 C1 C6 C5 -179.2(5) . . . . ?
C2 C1 C6 O2 179.3(4) . . . . ?
C8 C1 C6 O2 1.0(5) . . . . ?
C7 O2 C6 C5 178.9(5) . . . . ?
C7 O2 C6 C1 -1.3(5) . . . . ?
C6 O2 C7 O1 179.4(5) . . . . ?
C6 O2 C7 C8 1.0(5) . . . . ?
C2 C1 C8 C7 -178.2(5) . . . . ?
C6 C1 C8 C7 -0.3(4) . . . . ?
C2 C1 C8 C9 62.4(6) . . . . ?
C6 C1 C8 C9 -119.7(4) . . . . ?
C2 C1 C8 C12 -56.1(6) . . . . ?
C6 C1 C8 C12 121.7(4) . . . . ?
O1 C7 C8 C1 -178.7(5) . . . . ?
O2 C7 C8 C1 -0.4(4) . . . . ?
O1 C7 C8 C9 -54.9(6) . . . . ?
O2 C7 C8 C9 123.4(4) . . . . ?
O1 C7 C8 C12 58.0(7) . . . . ?
O2 C7 C8 C12 -123.7(4) . . . . ?
C1 C8 C9 C27 38.2(5) . . . . ?
C7 C8 C9 C27 -75.9(5) . . . . ?
C12 C8 C9 C27 163.9(3) . . . . ?
C1 C8 C9 C10 -91.9(4) . . . . ?
C7 C8 C9 C10 154.0(4) . . . . ?
C12 C8 C9 C10 33.8(4) . . . . ?
C27 C9 C10 C11 -150.1(3) . . . . ?
C8 C9 C10 C11 -22.3(4) . . . . ?
C27 C9 C10 C19 43.1(6) . . . . ?
C8 C9 C10 C19 170.9(4) . . . . ?
C19 C10 C11 C12 167.2(4) . . . . ?
C9 C10 C11 C12 0.0(5) . . . . ?
C10 C11 C12 C13 152.1(3) . . . . ?
C10 C11 C12 C8 22.3(4) . . . . ?
C1 C8 C12 C11 92.7(4) . . . . ?
C7 C8 C12 C11 -152.3(4) . . . . ?
C9 C8 C12 C11 -34.1(4) . . . . ?
C1 C8 C12 C13 -37.7(5) . . . . ?
C7 C8 C12 C13 77.4(5) . . . . ?
C9 C8 C12 C13 -164.5(4) . . . . ?
C11 C12 C13 C18 149.1(4) . . . . ?
C8 C12 C13 C18 -88.8(5) . . . . ?
C11 C12 C13 C14 -27.3(6) . . . . ?
C8 C12 C13 C14 94.8(5) . . . . ?
C18 C13 C14 C15 1.3(7) . . . . ?
C12 C13 C14 C15 177.8(4) . . . . ?
C13 C14 C15 C16 -1.4(8) . . . . ?
C14 C15 C16 C17 1.2(8) . . . . ?
C15 C16 C17 C18 -1.0(10) . . . . ?
C14 C13 C18 C17 -1.1(7) . . . . ?
C12 C13 C18 C17 -177.7(5) . . . . ?
C16 C17 C18 C13 1.0(9) . . . . ?
C20 O4 C19 O3 -1.3(7) . . . . ?
C20 O4 C19 C10 176.5(4) . . . . ?
C11 C10 C19 O3 33.7(7) . . . . ?
C9 C10 C19 O3 -161.0(5) . . . . ?
C11 C10 C19 O4 -144.1(4) . . . . ?
C9 C10 C19 O4 21.3(6) . . . . ?
C19 O4 C20 C21' 159.0(5) . . . . ?
C19 O4 C20 C21 161.7(4) . . . . ?
C21' C20 C21 C22 110.3(2) . . . . ?
O4 C20 C21 C22 -56.0(6) . . . . ?
C21' C20 C21 C26 -57.8(5) . . . . ?
O4 C20 C21 C26 135.9(4) . . . . ?
C26 C21 C22 C23 0.0 . . . . ?
C20 C21 C22 C23 -168.5(5) . . . . ?
C21 C22 C23 C24 0.0 . . . . ?
C22 C23 C24 C25 0.0 . . . . ?
C23 C24 C25 C26 0.0 . . . . ?
C24 C25 C26 C21 0.0 . . . . ?
C22 C21 C26 C25 0.0 . . . . ?
C20 C21 C26 C25 167.6(5) . . . . ?
O4 C20 C21' C22' -63.4(8) . . . . ?
C21 C20 C21' C22' -77.9(3) . . . . ?
O4 C20 C21' C26' 112.5(5) . . . . ?
C21 C20 C21' C26' 97.9(3) . . . . ?
C26' C21' C22' C23' 0.0 . . . . ?
C20 C21' C22' C23' 175.6(6) . . . . ?
C21' C22' C23' C24' 0.0 . . . . ?
C22' C23' C24' C25' 0.0 . . . . ?
C23' C24' C25' C26' 0.0 . . . . ?
C24' C25' C26' C21' 0.0 . . . . ?
C22' C21' C26' C25' 0.0 . . . . ?
C20 C21' C26' C25' -176.1(5) . . . . ?
C10 C9 C27 C28 33.1(6) . . . . ?
C8 C9 C27 C28 -87.6(5) . . . . ?
C10 C9 C27 C32 -149.1(4) . . . . ?
C8 C9 C27 C32 90.3(4) . . . . ?
C32 C27 C28 C29 -0.2(6) . . . . ?
C9 C27 C28 C29 177.6(4) . . . . ?
C27 C28 C29 C30 -0.6(6) . . . . ?
C28 C29 C30 C31 1.2(6) . . . . ?
C28 C29 C30 C33 -176.8(4) . . . . ?
C29 C30 C31 C32 -1.1(6) . . . . ?
C33 C30 C31 C32 176.9(4) . . . . ?
C30 C31 C32 C27 0.4(7) . . . . ?
C28 C27 C32 C31 0.3(6) . . . . ?
C9 C27 C32 C31 -177.6(4) . . . . ?
C31 C30 C33 C34 -31.9(7) . . . . ?
C29 C30 C33 C34 146.0(5) . . . . ?
C31 C30 C33 C38 150.2(4) . . . . ?
C29 C30 C33 C38 -31.9(6) . . . . ?
C38 C33 C34 C35 -1.1(8) . . . . ?
C30 C33 C34 C35 -179.1(5) . . . . ?
C33 C34 C35 C36 1.5(11) . . . . ?
C34 C35 C36 C37 -0.8(11) . . . . ?
C35 C36 C37 C38 -0.3(10) . . . . ?
C34 C33 C38 C37 0.0(7) . . . . ?
C30 C33 C38 C37 178.0(5) . . . . ?
C36 C37 C38 C33 0.7(8) . . . . ?

_refine_diff_density_max         0.221
_refine_diff_density_min         -0.193
_refine_diff_density_rms         0.055

_shelxl_version_number           2013-4

_shelx_res_file                  
; 
TITL cd213569 in C2 
CELL 0.71073  16.8074  10.9989  16.6486  90.000  92.018  90.000 
ZERR    4.00   0.0019   0.0012   0.0020   0.000   0.003   0.000 
LATT -7 
SYMM -X, Y, -Z 
SFAC C  H  O  Cl 
UNIT 154 116 16 4 
omit 0 0 1 
OMIT  -3.00  52.00 
L.S. 10 
ACTA 
BOND  $H 
FMAP 2 
PLAN 20 
simu 0.005 c21' > c26' 
simu 0.005 c21 > c26 c35 c36 c37 
conf 
htab 
mpla  c27 > c32 
mpla c33 > c38 
mpla c21 > c26 
mpla c13 > c18 
mpla c1 > c6 
mpla c1 c6 c7 c8 o2 
wpdb -1 
WGHT    0.077600    0.136000 
EXTI    0.000867 
FVAR       0.42271 
MOLE 1 
CL1   4    0.915989    0.996363    0.980272    11.00000    0.12129    0.11423 = 
         0.10133    0.00273   -0.01850   -0.00919 
O1    3    1.035983   -0.040451    0.732164    11.00000    0.13927    0.06211 = 
         0.18958   -0.02183   -0.06453    0.02383 
O2    3    1.066366    0.081606    0.631643    11.00000    0.09372    0.11965 = 
         0.10258   -0.05603   -0.00782    0.03062 
O3    3    0.888138    0.404418    0.939566    11.00000    0.09233    0.12366 = 
         0.09669   -0.03960    0.01864   -0.02261 
O4    3    0.818753    0.248204    0.890183    11.00000    0.05894    0.11135 = 
         0.06698   -0.01070    0.00544   -0.00979 
C1    1    1.045572    0.268775    0.687840    11.00000    0.05185    0.08137 = 
         0.05343   -0.00839   -0.00471    0.00938 
C2    1    1.046176    0.392197    0.684700    11.00000    0.07422    0.09027 = 
         0.05968    0.00804    0.00511   -0.00128 
AFIX  43 
H2    2    1.031381    0.437655    0.728846    11.00000   -1.20000 
AFIX   0 
C3    1    1.069310    0.450496    0.614295    11.00000    0.08331    0.12565 = 
         0.09683    0.03569   -0.00320   -0.01902 
AFIX  43 
H3    2    1.069554    0.534959    0.611731    11.00000   -1.20000 
AFIX   0 
C4    1    1.091275    0.384623    0.550079    11.00000    0.09044    0.24591 = 
         0.06189    0.01306    0.01998   -0.01497 
AFIX  43 
H4    2    1.107049    0.424812    0.504140    11.00000   -1.20000 
AFIX   0 
C5    1    1.090799    0.261013    0.551221    11.00000    0.08678    0.21046 = 
         0.06100   -0.03140    0.01533    0.00830 
AFIX  43 
H5    2    1.104942    0.215683    0.506780    11.00000   -1.20000 
AFIX   0 
C6    1    1.068513    0.206311    0.620895    11.00000    0.05595    0.14308 = 
         0.05958   -0.03142   -0.00032    0.01463 
C7    1    1.043069    0.060427    0.708103    11.00000    0.07391    0.07329 = 
         0.11102   -0.02824   -0.03802    0.02014 
C8    1    1.027056    0.178678    0.751485    11.00000    0.06256    0.05877 = 
         0.05477   -0.00717   -0.00860    0.00749 
C9    1    0.940361    0.179918    0.782313    11.00000    0.06083    0.05391 = 
         0.05461    0.00723   -0.00818   -0.00266 
AFIX  13 
H9    2    0.930623    0.099164    0.804819    11.00000   -1.20000 
AFIX   0 
C10   1    0.949436    0.266464    0.852649    11.00000    0.05878    0.06690 = 
         0.04467    0.00413   -0.00446   -0.00780 
C11   1    1.024814    0.272510    0.879165    11.00000    0.06734    0.07875 = 
         0.04144    0.00524   -0.00676   -0.00977 
AFIX  43 
H11   2    1.042613    0.320743    0.922018    11.00000   -1.20000 
AFIX   0 
C12   1    1.077231    0.192858    0.832043    11.00000    0.06227    0.06552 = 
         0.05523    0.00708   -0.01236    0.00087 
AFIX  13 
H12   2    1.076914    0.113071    0.858230    11.00000   -1.20000 
AFIX   0 
C13   1    1.163826    0.228298    0.826004    11.00000    0.05847    0.07967 = 
         0.05397   -0.00076   -0.01106    0.00278 
C14   1    1.188185    0.347429    0.831715    11.00000    0.05989    0.08103 = 
         0.06953   -0.00089   -0.00236    0.00475 
AFIX  43 
H14   2    1.150680    0.408647    0.837656    11.00000   -1.20000 
AFIX   0 
C15   1    1.267566    0.376777    0.828711    11.00000    0.07133    0.10060 = 
         0.08647   -0.00836    0.00180   -0.01275 
AFIX  43 
H15   2    1.282897    0.457953    0.831503    11.00000   -1.20000 
AFIX   0 
C16   1    1.323476    0.290126    0.821804    11.00000    0.06087    0.13651 = 
         0.09535   -0.00931   -0.00335   -0.00043 
AFIX  43 
H16   2    1.377111    0.310650    0.820817    11.00000   -1.20000 
AFIX   0 
C17   1    1.300057    0.172210    0.816307    11.00000    0.06678    0.13294 = 
         0.12724   -0.02216   -0.00343    0.02452 
AFIX  43 
H17   2    1.338130    0.111740    0.810667    11.00000   -1.20000 
AFIX   0 
C18   1    1.220661    0.140445    0.818942    11.00000    0.07295    0.09159 = 
         0.09652   -0.00841   -0.01368    0.01481 
AFIX  43 
H18   2    1.205851    0.059061    0.815902    11.00000   -1.20000 
AFIX   0 
C19   1    0.883516    0.315853    0.898131    11.00000    0.06894    0.08474 = 
         0.04765   -0.00195   -0.00357   -0.00765 
C20   1    0.751132    0.284181    0.936206    11.00000    0.06665    0.17928 = 
         0.07069   -0.02805    0.01166   -0.00376 
PART 1 
AFIX   3 
H23A  2    0.743938    0.371666    0.934744    10.60000   -1.20000 
H23B  2    0.757838    0.258343    0.991739    10.60000   -1.20000 
PART 2 
H23C  2    0.750110    0.371271    0.936149    10.40000   -1.20000 
H23D  2    0.759410    0.256372    0.990449    10.40000   -1.20000 
PART 1 
AFIX  66 
C21   1    0.679645    0.218518    0.894084    10.60000    0.06180    0.08369 = 
         0.06815    0.00032    0.01081    0.00617 
C22   1    0.668101    0.241914    0.812458    10.60000    0.06745    0.08810 = 
         0.07821    0.00687    0.01016    0.00565 
AFIX  43 
H22   2    0.707203    0.282088    0.784529    10.60000   -1.20000 
AFIX  65 
C23   1    0.598113    0.205266    0.772574    10.60000    0.07333    0.09477 = 
         0.07946   -0.00230    0.00673    0.01333 
AFIX  43 
H23   2    0.590389    0.220920    0.717960    10.60000   -1.20000 
AFIX  65 
C24   1    0.539669    0.145222    0.814316    10.60000    0.06818    0.08567 = 
         0.09232   -0.00504    0.00326    0.00584 
AFIX  43 
H24   2    0.492843    0.120703    0.787630    10.60000   -1.20000 
AFIX  65 
C25   1    0.551212    0.121825    0.895942    10.60000    0.07192    0.08741 = 
         0.08160   -0.00211    0.01510   -0.00331 
AFIX  43 
H25   2    0.512109    0.081651    0.923870    10.60000   -1.20000 
AFIX  65 
C26   1    0.621199    0.158472    0.935827    10.60000    0.07402    0.09300 = 
         0.07245   -0.00052    0.01676    0.00275 
AFIX  43 
H26   2    0.628922    0.142817    0.990441    10.60000   -1.20000 
PART 2 
AFIX   5 
C21'  1    0.678213    0.239006    0.906326    10.40000    0.05429    0.06445 = 
         0.06493    0.00149    0.00011    0.01165 
C22'  1    0.643013    0.266629    0.831750    10.40000    0.06218    0.07145 = 
         0.07227    0.01077   -0.00014   -0.00089 
AFIX  43 
H22'  2    0.666460    0.323483    0.798672    10.40000   -1.20000 
AFIX   5 
C23'  1    0.572768    0.209276    0.806613    10.40000    0.06514    0.07640 = 
         0.07044    0.01138   -0.00914    0.00169 
AFIX  43 
H23'  2    0.549217    0.227757    0.756717    10.40000   -1.20000 
AFIX   5 
C24'  1    0.537724    0.124300    0.856054    10.40000    0.06122    0.07348 = 
         0.06011   -0.00122   -0.00279   -0.00053 
AFIX  43 
H24'  2    0.490725    0.085929    0.839237    10.40000   -1.20000 
AFIX   5 
C25'  1    0.572925    0.096674    0.930628    10.40000    0.06533    0.07627 = 
         0.07292   -0.00057    0.00231    0.00384 
AFIX  43 
H25'  2    0.549480    0.039816    0.963704    10.40000   -1.20000 
AFIX   5 
C26'  1    0.643168    0.154029    0.955766    10.40000    0.06696    0.07783 = 
         0.07516    0.00281    0.00338    0.01038 
AFIX  43 
H26'  2    0.666718    0.135549    1.005662    10.40000   -1.20000 
PART 0 
AFIX   0 
C27   1    0.875547    0.202296    0.719323    11.00000    0.05751    0.04889 = 
         0.04778    0.00591   -0.00090   -0.00182 
C28   1    0.849909    0.316771    0.696968    11.00000    0.07011    0.05479 = 
         0.05219   -0.00558   -0.00516   -0.00541 
AFIX  43 
H28   2    0.871844    0.384436    0.722894    11.00000   -1.20000 
AFIX   0 
C29   1    0.792378    0.332834    0.636917    11.00000    0.06664    0.05189 = 
         0.05137    0.00163   -0.00035    0.00763 
AFIX  43 
H29   2    0.775919    0.411174    0.623448    11.00000   -1.20000 
AFIX   0 
C30   1    0.758328    0.234343    0.595943    11.00000    0.05372    0.05775 = 
         0.04655    0.00296    0.00162    0.00130 
C31   1    0.783923    0.119663    0.619493    11.00000    0.06427    0.05200 = 
         0.06516   -0.00231   -0.01175   -0.00429 
AFIX  43 
H31   2    0.761849    0.051620    0.594139    11.00000   -1.20000 
AFIX   0 
C32   1    0.841103    0.104334    0.679381    11.00000    0.06379    0.04760 = 
         0.06199    0.00906   -0.00926   -0.00214 
AFIX  43 
H32   2    0.857137    0.026047    0.693503    11.00000   -1.20000 
AFIX   0 
C33   1    0.699782    0.251428    0.528774    11.00000    0.05851    0.06813 = 
         0.05494    0.00727   -0.00204    0.00222 
C34   1    0.696812    0.172536    0.464899    11.00000    0.11700    0.08225 = 
         0.08036   -0.01723   -0.04149    0.02647 
AFIX  43 
H34   2    0.731701    0.106929    0.464482    11.00000   -1.20000 
AFIX   0 
C35   1    0.643224    0.188676    0.401514    11.00000    0.13755    0.10631 = 
         0.09824   -0.00833   -0.05100    0.01385 
AFIX  43 
H35   2    0.641634    0.132727    0.359606    11.00000   -1.20000 
AFIX   0 
C36   1    0.593173    0.283732    0.399048    11.00000    0.10321    0.10964 = 
         0.09700    0.01418   -0.04578    0.00748 
AFIX  43 
H36   2    0.557633    0.294239    0.355517    11.00000   -1.20000 
AFIX   0 
C37   1    0.594974    0.364242    0.460669    11.00000    0.07841    0.10579 = 
         0.10445    0.02093   -0.02256    0.01664 
AFIX  43 
H37   2    0.560638    0.430573    0.459302    11.00000   -1.20000 
AFIX   0 
C38   1    0.647673    0.348360    0.525735    11.00000    0.06914    0.08450 = 
         0.07531    0.00056   -0.00368    0.01644 
AFIX  43 
H38   2    0.647909    0.403800    0.567919    11.00000   -1.20000 
AFIX   0 
C39   1    1.000000    0.909676    1.000000    10.50000    0.16161    0.07307 = 
         0.24001    0.00000   -0.00511    0.00000 
AFIX  23 
H39A  2    1.009040    0.857706    0.954141    10.50000   -1.20000 
H39B  2    0.990959    0.857706    1.045858    10.50000   -1.20000 
AFIX   0 
HKLF 4 
  
REM  cd213569 in C2 
REM R1 =  0.0540 for    3947 Fo > 4sig(Fo)  and  0.0758 for all    5478 data 
REM    418 parameters refined using     85 restraints 
  
END 
  
WGHT      0.0769      0.1480 
  
REM No hydrogen bonds found for HTAB generation 
  
REM Highest difference peak  0.221,  deepest hole -0.193,  1-sigma level  0.055 
Q1    1   0.7605  0.2642  0.6409  11.00000  0.05    0.22 
Q2    1   0.8683  0.4324  0.8842  11.00000  0.05    0.21 
Q3    1   0.8888  0.2561  0.6891  11.00000  0.05    0.18 
Q4    1   0.5474  0.5040  0.5198  11.00000  0.05    0.18 
Q5    1   1.0311  0.2455  0.6543  11.00000  0.05    0.18 
Q6    1   1.0000  0.2120  1.0000  10.50000  0.05    0.18 
Q7    1   0.8287  0.2622  0.6749  11.00000  0.05    0.18 
Q8    1   1.0894  0.2486  0.6679  11.00000  0.05    0.17 
Q9    1   1.0253  0.2904  0.9993  11.00000  0.05    0.17 
Q10   1   1.0000  0.3245  1.0000  10.50000  0.05    0.16 
Q11   1   1.3087 -0.0016  0.8355  11.00000  0.05    0.16 
Q12   1   0.6177  0.2479  0.3764  11.00000  0.05    0.16 
Q13   1   0.5843  0.2440  0.3188  11.00000  0.05    0.16 
Q14   1   0.5228  0.4581  0.5040  11.00000  0.05    0.16 
Q15   1   0.8714  0.1834  0.6905  11.00000  0.05    0.16 
Q16   1   1.1016  0.4937  0.5030  11.00000  0.05    0.15 
Q17   1   0.8275  0.1919  0.6670  11.00000  0.05    0.15 
Q18   1   0.7397  0.1813  0.6391  11.00000  0.05    0.15 
Q19   1   1.3477  0.4775  0.8754  11.00000  0.05    0.15 
Q20   1   1.0384  0.2206  1.0160  11.00000  0.05    0.15 
;
_shelx_res_checksum              89557

_shelx_hkl_file                  
; 
   2   0   0  705.52   36.89 
  -2   0   0  732.72   36.96 
   2   0   0  710.53   38.42 
  -4   0   0  963.83   58.70 
   4   0   0 1331.71   61.46 
   6   0   0 1128.44   59.17 
  -6   0   0 1075.64   56.53 
  -8   0   0 1608.34   82.81 
   8   0   0 1620.40   86.65 
  10   0   0   77.49    5.19 
 -10   0   0   76.27    4.64 
 -12   0   0    1.98    1.00 
  12   0   0    0.41    0.99 
  14   0   0   13.77    2.34 
  16   0   0    0.78    1.41 
  16   0   0    0.57    0.97 
  18   0   0    2.53    1.52 
  20   0   0   -1.10    2.16 
  22   0   0   -1.58    2.19 
  21  -1   0   -0.21    2.60 
  19  -1   0    0.04    1.48 
  19  -1   0   -2.73    2.03 
  17  -1   0    7.23    1.95 
  17  -1   0    6.92    2.30 
  15  -1   0    4.77    1.57 
  13  -1   0   94.81    6.54 
  11  -1   0  100.67    6.54 
 -11   1   0   97.35    5.46 
  -9   1   0   49.82    2.89 
   9  -1   0   47.44    3.60 
  -7   1   0  590.46   30.18 
   7  -1   0  581.22   32.04 
   5  -1   0  116.80    6.88 
   3  -1   0  954.75   51.25 
   1  -1   0 3425.05  188.74 
  -1   1   0 3347.78  181.33 
   1  -1   0 3858.37  181.95 
   1   1   0 3570.76  180.39 
  -1  -1   0 3513.42  181.14 
  -3  -1   0  924.81   47.61 
   7   1   0  603.72   32.81 
  -7  -1   0  604.74   31.43 
  -9  -1   0   45.08    3.18 
  11   1   0   94.22    6.16 
 -11  -1   0   95.80    5.90 
 -13  -1   0  115.33    6.99 
  13   1   0  113.86    7.48 
  15   1   0    9.07    1.93 
  15   1   0    7.20    2.11 
  17   1   0   10.84    2.80 
  17   1   0   13.75    2.36 
  19   1   0   -0.90    1.76 
  21   1   0    5.84    2.89 
  22  -2   0   -2.06    2.59 
  20  -2   0    3.84    2.63 
  20  -2   0    1.06    1.97 
  18  -2   0    2.64    2.03 
  18  -2   0    3.19    1.63 
  16  -2   0   13.93    2.58 
  14  -2   0   65.97    5.16 
  12  -2   0   10.41    2.00 
  10  -2   0   61.77    4.55 
   8  -2   0  362.73   20.39 
   6  -2   0  509.95   28.02 
   4  -2   0  257.93   14.92 
  -4   2   0  288.70   13.80 
  -4   2   0  252.68   13.84 
   2  -2   0 2424.44  121.46 
   2  -2   0 2325.72  126.75 
   2   2   0 2457.60  121.06 
  -2  -2   0 2314.35  122.12 
  -6  -2   0  459.58   24.20 
  -8  -2   0  349.10   18.75 
  12   2   0   10.04    1.75 
 -12  -2   0   15.33    2.14 
  12   2   0   13.94    2.24 
  14   2   0   71.13    5.67 
  14   2   0   72.15    5.34 
 -14  -2   0   82.80    5.44 
  16   2   0   16.73    2.96 
  16   2   0   17.01    2.61 
  18   2   0    2.20    1.87 
  20   2   0    2.86    2.42 
  22   2   0   -1.99    2.47 
  21  -3   0    2.93    2.73 
  19  -3   0   -1.09    2.35 
  19  -3   0    8.30    2.36 
  17  -3   0    9.58    2.79 
  17  -3   0    6.29    1.98 
  15  -3   0   10.14    2.41 
  11  -3   0   27.49    3.11 
   9  -3   0    8.10    1.71 
   7  -3   0   89.44    5.93 
   5  -3   0   28.76    2.60 
  -5   3   0   31.20    1.75 
   3  -3   0 1182.28   59.49 
   3  -3   0 1134.45   62.39 
   1  -3   0 1089.11   58.02 
   1  -3   0 1067.41   55.50 
   1   3   0 1019.87   53.62 
  -1  -3   0 1051.13   53.63 
  -1  -3   0 1091.06   56.70 
  -3  -3   0 1060.18   57.66 
   3   3   0 1171.68   56.90 
  -5  -3   0   43.98    3.25 
   5   3   0   49.09    3.06 
   7   3   0   87.78    5.20 
  -7  -3   0   79.18    5.31 
   9   3   0    6.17    1.37 
  -9  -3   0    7.35    1.62 
 -11  -3   0   35.13    3.33 
  11   3   0   41.06    3.34 
  11   3   0   33.15    2.91 
  13   3   0   99.57    6.47 
  13   3   0   93.71    6.62 
  15   3   0    5.80    1.99 
 -15  -3   0   11.62    2.35 
  15   3   0    8.77    1.82 
  17   3   0    8.08    2.48 
  19   3   0    6.55    2.52 
  21   3   0    5.22    2.77 
  20  -4   0    7.15    2.83 
  20  -4   0    2.87    2.18 
  18  -4   0    0.70    1.56 
  18  -4   0    2.88    2.22 
  16  -4   0   13.73    2.73 
  14  -4   0   35.63    4.12 
  12  -4   0   74.10    5.71 
  10  -4   0    4.38    1.49 
   8  -4   0  141.90    9.05 
   6  -4   0   32.96    3.02 
  -6   4   0   26.56    1.65 
   4  -4   0   11.89    1.16 
   4  -4   0    9.85    1.69 
   2  -4   0  286.64   15.52 
   2  -4   0  295.59   16.48 
   0  -4   0  502.44   28.15
[truncated: 581,858 more chars]
